# Supplementary material for: fMRI as an outcome measure in clinical trials: A systematic review in clinicaltrials.gov
Source: Brain Behav. 2021 Mar 4;11(5):e02089. doi: 10.1002/brb3.2089 (PMC8119793; doi:10.1002/brb3.2089)
Supplement: Supplementary file 1 — Supplementary Material [file BRB3-11-e02089-s002.xlsx]

## Sheet: Sheet1
Rank	NCT Number	Title	Acronym	Status	Outcome Measure (M)	Study Results	Method (M)	Task (M)	Specification (M)	RDoC (M)	ROI (M)	Conditions	Interventions	Intevention (M)	Outcome Measures	Sponsor/Collaborators	Gender	Age	Age (M)	Phases	Enrollment	Funded Bys	Study Type	Study Designs	Allocation (M)	Intervention Model (M)	Masking (M)	Primary Purpose(M)	Other IDs	Start Date	Primary Completion Date	Primary Completion Duration (M)	Completion Date	First Posted	Results First Posted	Last Update Posted	Locations	Locations (M)	Study Documents	URL
1	NCT03504579	Rt-fMRI Neurofeedback and AH in Schizophrenia		Not yet recruiting	Real-time fMRI	No Results Available						Audio Visual Hallucinations|Neurofeedback|Schizophrenia|Superior Temporal Gyrus	Other: rt-fMRI neurofeedback		rt-fMRI neurofeedback from STG|rt-fMRI neurofeedback from mPFC	Harvard Medical School	All	18 Years to 55 Years Â (Adult)	Adult	Not Applicable	48	Other	Interventional	Allocation: Randomized|Intervention Model: Parallel Assignment|Masking: Double (Participant, Care Provider)|Primary Purpose: Other	Randomized	Parallel Assignment	Double (Participant, Care Provider)	Other	7304878-01	2018-07-01	2020-04-01		2020-05-01	2018-04-20	null	2018-04-23				https://ClinicalTrials.gov/show/NCT03504579
2	NCT03190486	Perception of Baby's Painful Cry in fMRI		Completed	Only Primary	No Results Available	Task-based fMRI	Listen baby's cry (to discriminate the intensity of the pain mediated by the cries)	well specified	Perception	Yes	Magnetic Resonance Imaging|Neuronal Activity	Other: functional Magnetic Resonance Imaging (fMRI)	Other	BOLD (blood-oxygen-level dependent) -contrast imaging|impact of gender and parenting on perception of baby's cry	Centre Hospitalier Universitaire de Saint Etienne|University Hospital of Saint-Etienne	All	18 Years to 50 Years Â (Adult)	Adult	Not Applicable	80	Other	Interventional	Allocation: Non-Randomized|Intervention Model: Parallel Assignment|Masking: None (Open Label)|Primary Purpose: Other	Non-Randomized	Parallel Assignment	None (Open Label)	Other	1708071|ID-RCB	2017-07-24	2018-07-05	0	2018-07-05	2017-06-16	null	2018-10-10	Service de Neurologie - CHU de Saint-Etienne, Saint-Etienne, France	Europe		https://ClinicalTrials.gov/show/NCT03190486
3	NCT03224975	Acute Pain Memory Among Former Burned: Exploration of fMRI.	EXPLO-DMA	Recruiting	Only Primary	No Results Available	Task-based fMRI	Emotional memory paradigm	well specified	Declarative memory	No	Magnetic Resonance Imaging|Neuronal Activity	Other: fMRI	Other	BOLD (blood-oxygen-level dependent) signal between painful memories|BOLD (blood-oxygen-level dependent) signal between emotional memories not painful|BOLD (blood-oxygen-level dependent) signal between neutral memories|BOLD (blood-oxygen-level dependent) signal between control test.|BOLD (blood-oxygen-level dependent) signal between control group for every conditions|BOLD (blood-oxygen-level depen…	Centre Hospitalier Universitaire de Saint Etienne	All	18 Years and older Â (Adult, Older Adult)	Adult, Older Adult	Not Applicable	40	Other	Interventional	Allocation: Non-Randomized|Intervention Model: Parallel Assignment|Masking: None (Open Label)|Primary Purpose: Other	Non-Randomized	Parallel Assignment	None (Open Label)	Other	1708030|ID-RCB	2018-02-13	2019-10-01	1	2019-12-01	2017-07-21	null	2018-09-27	CHU de Saint-Etienne, Saint-Etienne, France	Europe		https://ClinicalTrials.gov/show/NCT03224975
4	NCT03604302	Evaluation of Preoperative Functional Magnetic Resonance Imaging (fMRI) in Patients With Brain Tumors		Recruiting	Only Primary	No Results Available	Task-based fMRI	Breath holding fMRI (BH fMRI) paradigm	well specified	Perception	No	Brain Tumor	Device: fMRI Paradigms	Device	Number of patients that have false negative results	Memorial Sloan Kettering Cancer Center|Weill Medical College of Cornell University	All	18 Years to 80 Years Â (Adult, Older Adult)	Adult, Older Adult	Not Applicable	30	Other	Interventional	Intervention Model: Single Group Assignment|Masking: None (Open Label)|Primary Purpose: Diagnostic		Single Group Assignment	None (Open Label)	Diagnostic	18-331	2018-08-01	2021-07-01	2	2021-07-01	2018-07-27	null	2018-10-11	Memorial Sloan Kettering Cancer Center, New York, New York, United States	United States		https://ClinicalTrials.gov/show/NCT03604302
5	NCT02566356	Adult Study Oxytocin - fMRI	ASO-fMRI	Unknown status	Unknown status	No Results Available						Schizophrenia|Oxytocin|Social Cognition|Functional Magnetic Resonance Imaging (fMRI)	Drug: Oxytocin|Drug: Saline Nasal Spray		Change in fMRI neural activation patterns|Quality of Life Scale (QLS)|Social Functioning Scale (SFS)|UCLA Loneliness Scale|Experiences in Close Relationships - Relationship Structures (ECR-RS)|Parental Bonding Instrument (PBI)|Premorbid IQ test (AmNART)|Childhood Trauma Questionnaire (CTQ)|Emotional Quotient Scale (EQS)|Kinsey Scale|Socioeconomic Status (SES)	University of California, San Francisco|San Francisco Veterans Affairs Medical Center	Male	18 Years to 50 Years Â (Adult)	Adult	Early Phase 1	72	Other|U.S. Fed	Interventional	Allocation: Randomized|Intervention Model: Crossover Assignment|Masking: Double (Participant, Investigator)|Primary Purpose: Treatment	Randomized	Crossover Assignment	Double (Participant, Investigator)	Treatment	12-09654	2012-09-01	2016-08-01		null	2015-10-02	null	2016-05-24	San Francisco Veterans Affairs Medical Center, San Francisco, California, United States|University of California, San Francisco, San Francisco, California, United States			https://ClinicalTrials.gov/show/NCT02566356
6	NCT02373449	Ketamine and fMRI for Neuropathic Pain		Recruiting	Only Primary	No Results Available	Resting-state fMRI				No	Neuralgia	Other: RS-fMRI|Drug: Ketamine	Multiple Intervention	Correlation between 'baseline (pre-infusion) fMRI patterns' and 'pain relief (>50% pain reduction, as per NRS or 'Numerical Rating Scale')'|Correlation between 'specific fMRI brain patterns at 1-month post-infusion' and 'change in neuropathic pain intensity (as per NRS) at 3-month post-infusion'|Change in pain intensity at 1 month post-infusion, as measured by Brief Pain Inventory (BPI)|Change in…	University Health Network, Toronto	All	18 Years to 80 Years Â (Adult, Older Adult)	Adult, Older Adult	Not Applicable	40	Other	Interventional	Intervention Model: Single Group Assignment|Masking: None (Open Label)|Primary Purpose: Diagnostic		Single Group Assignment	None (Open Label)	Diagnostic	14-8706-AE	2015-02-01	2019-02-01	4	2019-02-01	2015-02-27	null	2018-02-01	Toronto Western Hospital, Toronto, Ontario, Canada	Canada		https://ClinicalTrials.gov/show/NCT02373449
7	NCT03323073	Study of Functional Networks in Resting fMRI	DEPIMAGE	Terminated	Terminated	No Results Available						Acute Depression|Major Depressive Episode	Other: Resting state fMRI		Bold signal and connectivity coefficients within and between neural networks|Correlations between clinical scores (MADRS, YMRS, SCID) and neural network connectivity.|Sensibility and specificity of fMRI to predict unipolar and bipolar depressive status	Assistance Publique - HÃ´pitaux de Paris|FoundaMental Mental Health Foundation RTRS (France)	All	18 Years to 65 Years Â (Adult, Older Adult)	Adult, Older Adult	Not Applicable	37	Other	Interventional	Allocation: Non-Randomized|Intervention Model: Parallel Assignment|Masking: None (Open Label)|Primary Purpose: Health Services Research	Non-Randomized	Parallel Assignment	None (Open Label)	Health Services Research	P100144	2011-12-14	2014-11-18		2017-06-01	2017-10-26	null	2017-10-31				https://ClinicalTrials.gov/show/NCT03323073
8	NCT02569034	Dissociating Components of Anhedonia: A Pilot fMRI Study		Completed	Primary	No Results Available	Task-based fMRI	Effort expenditure for rewards task	well specified	Positive valence systems	No	Anhedonia	Other: Functional Magnetic Resonance Imaging|Other: Effort-Expenditure for Rewards Task	Other	fMRI Activity|EEfRT Task Test|Montreal Cognitive Assessment (MoCA)|Dementia Rating Scale-2 (DRS-2)|Card Stroop Task|Letter-Number Sequencing (Wechsler Adult Intelligence Scale, 4th Edition)|Trail Making Test Parts A and B|Wisconsin Card Sorting Test|Controlled Oral Word Association/Category Fluency|Digit Span (Wechsler Adult Intelligence Scale, 4th Edition)|California Verbal Learning Test II (CVL…	University of Florida|National Institute of Mental Health (NIMH)	All	18 Years to 80 Years Â (Adult, Older Adult)	Adult, Older Adult	Not Applicable	46	Other|NIH	Interventional	Allocation: Non-Randomized|Intervention Model: Parallel Assignment|Masking: None (Open Label)|Primary Purpose: Other	Non-Randomized	Parallel Assignment	None (Open Label)	Other	IRB201400639-N|5R03MH109336-02|R03MH109336-01A1	2016-02-01	2018-05-08	2	2018-05-08	2015-10-06	null	2018-07-10	University of Florida, Gainesville, Florida, United States	United States		https://ClinicalTrials.gov/show/NCT02569034
9	NCT02988609	Concussion in Rugby Players: a Pilot Study of Neural Recovery Using fMRI	RugbyCom	Recruiting	Only Primary	No Results Available	Resting-state fMRI				No	Concussion	Device: fMRI	Device	Difference of connectivity maps between the players with concussion and the group control|neuropsychological questionnaire|neurophysiological data	University Hospital, Toulouse	Male	18 Years to 35 Years Â (Adult)	Adult	Not Applicable	75	Other	Interventional	Allocation: Non-Randomized|Intervention Model: Parallel Assignment|Masking: None (Open Label)|Primary Purpose: Basic Science	Non-Randomized	Parallel Assignment	None (Open Label)	Basic Science	RC31/15/7730	2016-09-01	2019-06-01	2	2019-12-01	2016-12-09	null	2018-08-14	University Hospital, Toulouse, France	Europe		https://ClinicalTrials.gov/show/NCT02988609
10	NCT02193932	Electroencephalogram (EEG) Triggered Functional Magnetic Resonance Imaging (fMRI) in Epilepsy Patients		Recruiting	Only Primary	No Results Available	Not specified				No	Epilepsy	Other: EEG Triggered fMRI using Micro Maglink	Other	Number of participants with at least 40 interictal epileptic discharges during the fMRI	Baptist Health South Florida	All	1 Year to 75 Years Â (Child, Adult, Older Adult)	Child, Adult, Older Adult	Not Applicable	50	Other	Interventional	Intervention Model: Single Group Assignment|Masking: None (Open Label)|Primary Purpose: Health Services Research		Single Group Assignment	None (Open Label)	Health Services Research	12-100	2013-02-01	2018-12-01	5	2018-12-01	2014-07-18	null	2018-01-23	Baptist Hospital, Miami, Florida, United States	United States		https://ClinicalTrials.gov/show/NCT02193932
11	NCT03582345	Investigation of Human Epileptic Networks by fMRI		Completed	Primary	No Results Available	Not specified				No	Epilepsy	Procedure: EEG/fMRI	Procedure	Epilectic network|Causal hierarchy within the epileptogenic network|Drug-resistance	Azienda Unita' Sanitaria Locale Di Modena|Maggiore Bellaria Hospital, Bologna	All	18 Years to 75 Years Â (Adult, Older Adult)	Adult, Older Adult	Not Applicable	35	Other	Interventional	Intervention Model: Single Group Assignment|Masking: None (Open Label)|Primary Purpose: Diagnostic		Single Group Assignment	None (Open Label)	Diagnostic	PRUA1GR-2013-00000120	2015-01-02	2017-01-01	1	2018-01-01	2018-07-11	null	2018-07-12		NR		https://ClinicalTrials.gov/show/NCT03582345
12	NCT01111617	Applications of Realtime Functional Magnetic Resonance Imaging (fMRI )		Active, not recruiting	Real-time fMRI	No Results Available						Pain	Procedure: Real-time fMRI feedback		Pain reduction as measured by visual analog scale (VAS) pain report|Control of brain activity as measured by fMRI analysis	Stanford University	All	18 Years to 65 Years Â (Adult, Older Adult)	Adult, Older Adult	Not Applicable	400	Other	Interventional	Allocation: Non-Randomized|Intervention Model: Single Group Assignment|Masking: Double (Participant, Outcomes Assessor)|Primary Purpose: Basic Science	Non-Randomized	Single Group Assignment	Double (Participant, Outcomes Assessor)	Basic Science	SU-11062007-809|95194	2014-01-01	2018-12-01		2018-12-01	2010-04-27	null	2018-04-18	Stanford University School of Medicine, Stanford, California, United States			https://ClinicalTrials.gov/show/NCT01111617
13	NCT03302026	Real Time fMRI and Quitting Smoking		Recruiting	Real-time fMRI	No Results Available						Nicotine Use Disorder	Behavioral: Realtime biofeedback using fMRI		Smoking Lapse Paradigm|Cue induced brain signal change	University of Pennsylvania	All	18 Years to 65 Years Â (Adult, Older Adult)	Adult, Older Adult	Not Applicable	205	Other	Interventional	Allocation: Randomized|Intervention Model: Parallel Assignment|Masking: Single (Participant)|Primary Purpose: Treatment	Randomized	Parallel Assignment	Single (Participant)	Treatment	828012	2018-01-02	2019-10-28		2019-10-28	2017-10-04	null	2018-04-17	University of Pennsylvania, Philadelphia, Pennsylvania, United States			https://ClinicalTrials.gov/show/NCT03302026
14	NCT01758211	Functional Magnetic Resonance Imagine(fMRI)Navigation in Intracranial Arteriovenous Malformation Surgery	FMRINAVMS	Unknown status	Unknown status	No Results Available						Intracranial Arteriovenous Malformations	Procedure: fMRI Navigation AVM resection|Procedure: conventional resection		modified Ranking Scale|Postoperative complications	Beijing Tiantan Hospital	All	12 Years to 60 Years Â (Child, Adult)	Child, Adult	Phase 3	600	Other	Interventional	Allocation: Randomized|Intervention Model: Parallel Assignment|Masking: Single (Participant)|Primary Purpose: Treatment	Randomized	Parallel Assignment	Single (Participant)	Treatment	AVM-125-FMRI	2013-01-01	2015-06-01		2015-06-01	2013-01-01	null	2013-03-04	Beijing Tiantan Hospital Affiliated to Capital Medical University, Beijing, Beijing, China			https://ClinicalTrials.gov/show/NCT01758211
15	NCT02563145	Real-time fMRI for the Treatment of Aggressive Behavior in Adolescents		Recruiting	Secondary	No Results Available	Task-based fMRI	Stop signal task; Emotional faces processing task; Passive avoidance task	well specified; Partially specified; well specified	Cognitive control; Systems for social processes; Negative valence systems	No	Aggression|Conduct Disorder	Behavioral: Real-time fMRI feedback|Behavioral: Treatment as usual	Behavioral	Changes in aggressive behavior from baseline at 10 weeks and 6 months as assessed by the Modified Overt Aggression Scale (MOAS)|Changes in brain activation from baseline at 10 weeks after the beginning of the treatment phase as assessed by fMRI|Changes in composition of neurotransmitter systems from baseline at 10 weeks after the beginning of the treatment phase as assessed by MRS|Changes in aggr…	Central Institute of Mental Health, Mannheim	All	12 Years to 18 Years Â (Child, Adult)	Child, Adult	Not Applicable	40	Other	Interventional	Allocation: Randomized|Intervention Model: Parallel Assignment|Masking: None (Open Label)|Primary Purpose: Treatment	Randomized	Parallel Assignment	None (Open Label)	Treatment	EU Health-F2-2013-603016	2015-10-01	2019-02-01	3	2019-04-01	2015-09-29	null	2018-08-22	Department of Child and Adolescent Psychiatry and Psychotherapy, CIMH Medical Faculty Mannheim/ Heidelberg University, Mannheim, Germany, Mannheim, Germany	Europe		https://ClinicalTrials.gov/show/NCT02563145
16	NCT02901769	Emotional Prosody Recognition and Decision Making Inf fMRI and Vulnerability to Suicide	EMODES	Recruiting	Only Primary	No Results Available	Task-based fMRI	Emotional prosody recognition; Decision making task	well specified; Partially specified	Declarative memory; Positive valence systems	No	Suicide	Other: fMRI	Other	fMRI activation area	Rennes University Hospital	All	18 Years to 60 Years Â (Adult)	Adult	Not Applicable	80	Other	Interventional	Allocation: Non-Randomized|Intervention Model: Single Group Assignment|Masking: None (Open Label)	Non-Randomized	Single Group Assignment	None (Open Label)		2011-A00944-37	2013-02-01	2019-02-01	6	2020-02-01	2016-09-15	null	2016-09-15	Rennes university hospital, Rennes, France	Europe		https://ClinicalTrials.gov/show/NCT02901769
17	NCT02393729	Functional MRI Study in Children With a Developmental Coordination Disorder (DCD) and/or Developmental Dyslexia (DD)	FMRI-DCD-DD	Completed	Only Primary	No Results Available	Task-based fMRI	Learning motor sequence (motor sequence task); Automated motor sequence or AT (automated task)	well specified; well specified	Sensorimotor Systems; Sensorimotor Systems	Yes	Developmental Dyslexia|Developmental Coordination Disorder	Behavioral: Neuropsychological assessment|Other: MRI Study	Behavioral	difference in the level of brain activity|The level of brain activity obtained by fMRI|The performance of subjects	University Hospital, Toulouse	All	8 Years to 12 Years Â (Child)	Child	Not Applicable	65	Other	Interventional	Allocation: Non-Randomized|Intervention Model: Parallel Assignment|Masking: None (Open Label)|Primary Purpose: Other	Non-Randomized	Parallel Assignment	None (Open Label)	Other	10 155 02|NÂ°RCB : 2010-A00909-30	2011-01-01	2013-09-01	2	2013-09-01	2015-03-19	null	2017-05-12	HÃ´pital des Enfants, Toulouse, France	Europe		https://ClinicalTrials.gov/show/NCT02393729
18	NCT02958371	Effect of Choice on Food Pleasure Using fMRI	PLEASIN	Not yet recruiting	Only Primary	No Results Available	Task-based fMRI	Consumption of fruit-flavored drinks in "choice" and "no choice" context	well specified	Positive valence systems	Yes	Healthy Volunteers	Procedure: fMRI|Behavioral: fruit-flavored drink ingestion	Behavioral	BOLD signal recorded in the orbitofrontal cortex|Liking scores measured by the Visual analog scales|Number of times each drink was chosen by the subjects|BOLD signal recorded in the gustatory cortex|BOLD signal recorded in the insula, frontal operculum and the subcortical regions	University Hospital, Clermont-Ferrand|UMR 914 PNCA â€“ AgroParisTech, INRA, UniversitÃ© Paris-Saclay|UR370 QuaPA AgroRÃ©sonance â€“ INRA Saint-GÃ©nÃ¨s-Champanelle	All	18 Years to 30 Years Â (Adult)	Adult	Not Applicable	55	Other	Interventional	Intervention Model: Single Group Assignment|Masking: None (Open Label)		Single Group Assignment	None (Open Label)		CHU- 287	2016-11-01	2017-09-01	0	2017-12-01	2016-11-08	null	2016-11-08	CHU Clermont-Ferrand, Clermont-Ferrand, France	Europe		https://ClinicalTrials.gov/show/NCT02958371
19	NCT02110017	Exploration of Neural Bases in Social Cognition	IRM-COG	Unknown status	Unknown status	No Results Available						Interpersonal Relations|Schizophrenia|Magnetic Resonance Imaging, Functional	Other: fMRI social cognition task		Developing a social cognition ecological task, then testing the reproducibility of the functional magnetic resonance imagery (fMRI) BOLD signal|Identifying a functional deficit among the neural network of social cognition in patients with schizophrenia compared with healthy subjects.	University Hospital, Caen	All	18 Years to 60 Years Â (Adult)	Adult	Not Applicable	60	Other	Interventional	Allocation: Non-Randomized|Intervention Model: Parallel Assignment|Masking: None (Open Label)|Primary Purpose: Health Services Research	Non-Randomized	Parallel Assignment	None (Open Label)	Health Services Research	RCB 2013-A00064-41	2013-09-01	2015-09-01		2015-09-01	2014-04-10	null	2015-02-05	Centre Hospitalier Universitaire, Caen, Normandy, France			https://ClinicalTrials.gov/show/NCT02110017
20	NCT02038712	fMRI and Ghlrein in Obesity and Binge Eating Disorder		Completed	Only Primary	No Results Available	Task-based fMRI	Food cue reactivity task	well specified	Positive valence systems	No	Obesity|Binge Eating Disorder	Dietary Supplement: Fed Condition|Dietary Supplement: Fasted condition|Procedure: Blood samples|Behavioral: Subjective appetite ratings|Procedure: fMRI scan	Multiple Intervention	fMRI responses to food cues|Gut hormone responses|Subjective appetite ratings	New York Obesity and Nutrition Research Center|Columbia University	All	18 Years to 65 Years Â (Adult, Older Adult)	Adult, Older Adult	Not Applicable	93	Other	Interventional	Allocation: Randomized|Intervention Model: Crossover Assignment|Masking: None (Open Label)|Primary Purpose: Basic Science	Randomized	Crossover Assignment	None (Open Label)	Basic Science	06-164	2006-06-01	2008-12-01	2	2013-09-01	2014-01-16	null	2014-01-16		NR		https://ClinicalTrials.gov/show/NCT02038712
21	NCT00724737	Presurgical Planning With Functional MRI (fMRI) Mapping of Motor Cortex in Patients With Cerebral Tumors		Completed	Missing	No Results Available						Brain Tumors	Procedure: Presurgical MRI|Procedure: functional MRI (fMRI) of the brain		Determining whether fMRI mapping is as effective as invasive presurgical mapping.	University of Michigan|National Cancer Institute (NCI)|National Institutes of Health (NIH)	All	Child, Adult, Older Adult	Child, Adult, Older Adult	Not Applicable	23	Other|NIH	Interventional	Allocation: Non-Randomized|Intervention Model: Single Group Assignment|Masking: None (Open Label)|Primary Purpose: Diagnostic	Non-Randomized	Single Group Assignment	None (Open Label)	Diagnostic	HUM 00050205|NIH	2006-07-01	2013-12-01		2013-12-01	2008-07-29	null	2017-05-18	University of Michigan Health System, Ann Arbor, Michigan, United States			https://ClinicalTrials.gov/show/NCT00724737
22	NCT03008837	Feasibility Study: fMRI Evaluation of Auricular PENFS for Fibromyalgia	fMRI	Recruiting	Only Primary	No Results Available	Resting-state fMRI				Yes	Fibromyalgia	Device: Military Field Stimulator|Other: Standard Therapy	Multiple Intervention	fcMRI as a biomarker to investigate functionally correlated neural substrates of pain in patients undergoing PENFS|Defense Veterans Pain Rating Scale (DVPRS)|PROMIS measures|Analgesic Consumption|International Classification of Functioning, Disability, and Health|Functional Tests	VA Office of Research and Development	All	20 Years to 60 Years Â (Adult)	Adult	Not Applicable	20	U.S. Fed	Interventional	Allocation: Randomized|Intervention Model: Parallel Assignment|Masking: Single (Outcomes Assessor)|Primary Purpose: Treatment	Randomized	Parallel Assignment	Single (Outcomes Assessor)	Treatment	F2113-M|1IK1RX002113-01A2	2017-06-01	2018-12-07	1	2019-05-31	2017-01-04	null	2018-04-12	Atlanta VA Medical and Rehab Center, Decatur, GA, Decatur, Georgia, United States	United States		https://ClinicalTrials.gov/show/NCT03008837
23	NCT03185442	Cerebral Effects of Pulsed Radiofrequency on the Lumbar Dorsal Root Ganglion With Functional Magnetic Resonance Imaging.		Recruiting	Only Primary	No Results Available	Not specified				Yes	Lumbar Radiculopathy|Chronic Disease	Device: Pulsed Radiofrequency	Device	Central working mechanism	Universitair Ziekenhuis Brussel	All	18 Years to 75 Years Â (Adult, Older Adult)	Adult, Older Adult	Not Applicable	25	Other	Interventional	Intervention Model: Single Group Assignment|Masking: None (Open Label)|Primary Purpose: Basic Science		Single Group Assignment	None (Open Label)	Basic Science	fMRI-PRF-DRG v 1.0	2017-10-15	2018-10-15	1	2018-12-31	2017-06-14	null	2017-10-27	Pain Clinic Universitair Ziekenhuis Brussel, Jette, Vlaams Brabant, Belgium	Europe		https://ClinicalTrials.gov/show/NCT03185442
24	NCT01836094	Effects of USP Methylene Blue on Cognitive and fMRI Brain Activity		Completed	Primary	No Results Available	Task-based fMRI	Delayed match to sample task; Psychomotor vigilance test; Visual-motor task	well specified; well specified; Partially specified	Working memory; Arousal/Regulatory Systems; Sensorimotor Systems	No	Brain Activity	Drug: Methylene Blue (USP grade, 280mg oral)|Drug: Placebo	Drug	Improvement in reaction time assessed by fMRI measurements and PVT measurements|Improvement in memory assessed by fMRI measurements and DMS measurements|Enhanced fMRI responses to visual-motor task	The University of Texas Health Science Center at San Antonio	All	18 Years to 65 Years Â (Adult, Older Adult)	Adult, Older Adult	Early Phase 1	36	Other	Interventional	Allocation: Randomized|Intervention Model: Single Group Assignment|Masking: Double (Participant, Investigator)|Primary Purpose: Basic Science	Randomized	Single Group Assignment	Double (Participant, Investigator)	Basic Science	NS 13-208	2013-08-01	2016-03-01	2	2016-03-01	2013-04-19	null	2017-04-11	Research Imaging Institute, The University of Texas Health Science Center at San Antonio, San Antonio, Texas, United States	United States		https://ClinicalTrials.gov/show/NCT01836094
25	NCT02519296	A fMRI Study of the Treatment of Danish Veterans With PTSD With Prolonged Exposure Therapy		Active, not recruiting	Secondary	No Results Available	Not specified				Yes	Stress Disorders, Post-Traumatic	Behavioral: Prolonged Exposure Therapy|Behavioral: Observation|Device: fMRI	Behavioral	Psychometric changes|Biomedical changes	Aalborg Universitetshospital	All	20 Years to 35 Years Â (Adult)	Adult	Not Applicable	60	Other	Interventional	Allocation: Non-Randomized|Intervention Model: Parallel Assignment|Masking: None (Open Label)|Primary Purpose: Treatment	Non-Randomized	Parallel Assignment	None (Open Label)	Treatment	PE-PTSD-Klinik Syd	2016-01-01	2020-01-01	4	2021-01-01	2015-08-10	null	2016-08-10		NR		https://ClinicalTrials.gov/show/NCT02519296
26	NCT01331070	Identification and Dynamics With Cerebral Functional Magnetic Resonance Imaging	CHAOSBOLD	Completed	Secondary	No Results Available	Task-based fMRI	Central breathing control (during the application of an inspiratory resistance)	well specified	Perception	Yes	Chronic Obstructive Pulmonary Disease	Other: cerebral fMRI	Other	Central ventilatory control|Evaluation of the neuronal activation|Chaotic analysis	Assistance Publique - HÃ´pitaux de Paris	All	18 Years and older Â (Adult, Older Adult)	Adult, Older Adult	Not Applicable	40	Other	Interventional	Allocation: Non-Randomized|Intervention Model: Parallel Assignment|Masking: None (Open Label)|Primary Purpose: Supportive Care	Non-Randomized	Parallel Assignment	None (Open Label)	Supportive Care	P100136|AOM10010	2011-03-01	2012-03-01	1	2013-03-01	2011-04-07	null	2013-08-14	HÃ´pital Bichat, Paris, France	Europe		https://ClinicalTrials.gov/show/NCT01331070
27	NCT01588197	Real-Time fMRI Feedback Effects on Pain Perception		Unknown status	Unknown status	No Results Available						Cognitive Pain Control	Behavioral: MRI Feedback		RT-fMRI enhancement of the effects of cognitive pain control strategies|Effectiveness of cognitive pain modulation techniques	Medical University of South Carolina	All	18 Years to 65 Years Â (Adult, Older Adult)	Adult, Older Adult	Not Applicable	30	Other	Interventional	Allocation: Randomized|Intervention Model: Parallel Assignment|Masking: None (Open Label)	Randomized	Parallel Assignment	None (Open Label)		HR # 20270	2010-11-01	2016-12-01		2016-12-01	2012-04-30	null	2016-05-04	Medical University of South Carolina, Charleston, South Carolina, United States			https://ClinicalTrials.gov/show/NCT01588197
28	NCT01553240	Neurocircuitry of Autism- fMRI and Transcranial Magnetic Stimulation Studies		Terminated	Terminated	Has Results						Autism Spectrum Disorder|Asperger Disorder|Pervasive Developmental Disorder	Device: TMS and functional MRI (Magstim)		Repetitive Behavior Scale-revised|Vineland Maladaptive Behavior Scale	New York State Psychiatric Institute	All	18 Years to 55 Years Â (Adult)	Adult	Not Applicable	8	Other	Interventional	Intervention Model: Single Group Assignment|Masking: None (Open Label)|Primary Purpose: Diagnostic		Single Group Assignment	None (Open Label)	Diagnostic	5438	2007-06-01	2010-06-01		2010-06-01	2012-03-14	42748	2017-01-13	New York state Psychiatric Institute, New York, New York, United States			https://ClinicalTrials.gov/show/NCT01553240
29	NCT01920490	Blame Rebalance fMRI Feedback Proof-of-concept	GUIMRINFB1	Completed	Real-time fMRI	No Results Available						Major Depressive Disorder	Device: GUILT-INCREASE-CORRELATION|Device: GUILT-STABILIZE-CORRELATION		Increase in correlation between anterior temporal and subgenual frontal fMRI signal for guilt relative to indignation|Beck Depression Inventory|Interpersonal Guilt Questionnaire - Self-hate subscale|Rosenberg Self-Esteem Scale	D'Or Institute for Research and Education	All	18 Years to 65 Years Â (Adult, Older Adult)	Adult, Older Adult	Not Applicable	32	Other	Interventional	Allocation: Randomized|Intervention Model: Parallel Assignment|Masking: Triple (Participant, Investigator, Outcomes Assessor)|Primary Purpose: Prevention	Randomized	Parallel Assignment	Triple (Participant, Investigator, Outcomes Assessor)	Prevention	IDOR	2013-05-01	2014-10-01		2014-10-01	2013-08-12	null	2015-07-23	Instituto de Psiquiatria da Universidade Federal do Rio de Janeiro, Rio de Janeiro, Brazil			https://ClinicalTrials.gov/show/NCT01920490
30	NCT00412048	Functional Magnetic Resonance Imaging - Synthetic Aperture Magnetometry (fMRI-SAM) and Alzheimer's Disease		Withdrawn	Withdrawn	No Results Available						Alzheimer's Disease	Procedure: fMRI to detect MCI patients who will convert to Alzheimer's disease		Comparing fMRI data between 3 groups of subjects: MCI, Alzheimer's disease and normal subjects|Follow-up of MCI patients at 6, 12 and 18 months to detect a conversion to Alzheimer's disease	University Hospital, Strasbourg, France	All	55 Years to 75 Years Â (Adult, Older Adult)	Adult, Older Adult	Not Applicable	0	Other	Interventional	Allocation: Non-Randomized|Intervention Model: Single Group Assignment|Masking: None (Open Label)|Primary Purpose: Diagnostic	Non-Randomized	Single Group Assignment	None (Open Label)	Diagnostic	3659	2012-04-01	2018-02-01		2018-02-01	2006-12-15	null	2012-11-14				https://ClinicalTrials.gov/show/NCT00412048
31	NCT03532334	Comparison of 133Xe Scintigraphy With 19F MRI		Withdrawn	Withdrawn	No Results Available						Lung Diseases	Diagnostic Test: Perfluorinated Gas/Oxygen Mixture		Efficacy of 19F MRI compared to 133 Xenon Scintigraphy	Hal C Charles|Duke University	All	18 Years to 99 Years Â (Adult, Older Adult)	Adult, Older Adult	Early Phase 1	0	Other	Interventional	Intervention Model: Single Group Assignment|Masking: None (Open Label)|Primary Purpose: Other		Single Group Assignment	None (Open Label)	Other	Pro00089045	2018-04-04	2019-12-01		2019-12-01	2018-05-22	null	2018-07-24	Duke University Medical Center, Durham, North Carolina, United States			https://ClinicalTrials.gov/show/NCT03532334
32	NCT03059758	Deductive Reasoning and Math Learning Difficulty		Recruiting	Primary	No Results Available	Task-based fMRI	Evaluating deductive reasoning problems	well specified	Cognitive control	No	Healthy	Other: fMRI	Other	Correlation between brain activity during deductive reasoning and math skill 18 to 24 months later	Hospices Civils de Lyon	All	8 Years to 14 Years Â (Child)	Child	Not Applicable	120	Other	Interventional	Intervention Model: Single Group Assignment|Masking: None (Open Label)|Primary Purpose: Basic Science		Single Group Assignment	None (Open Label)	Basic Science	69HCL16_0686	2015-04-15	2021-04-15	6	2021-04-15	2017-02-23	null	2018-03-29	CH le Vinatier, Bron, France	Europe		https://ClinicalTrials.gov/show/NCT03059758
33	NCT02868619	Binge Eating Disorder and Obesity : Functional MRI Study	BED	Recruiting	Only Primary	No Results Available	Task-based fMRI	Food cue reactivity task	well specified	Positive valence systems	No	Binge Eating Disorder|Obesity	Other: Functional MRI|Other: ADO-BEDS scale|Other: R-CMAS scale	Other	Differences in neural activation assessed during functional MRI|Pairwise comparisons in neural activation assessed during functional MRI	University Hospital, Montpellier	All	12 Years to 16 Years Â (Child)	Child	Not Applicable	33	Other	Interventional	Allocation: Non-Randomized|Intervention Model: Parallel Assignment|Masking: None (Open Label)|Primary Purpose: Other	Non-Randomized	Parallel Assignment	None (Open Label)	Other	9093	2014-09-01	2018-09-01	4	2018-09-01	2016-08-16	null	2018-05-21	Chu Montpellier, Montpellier, France	Europe		https://ClinicalTrials.gov/show/NCT02868619
34	NCT03464357	Functional MRI Study of Cortical Modifications to Light Stimulation in Patients With Photophobia		Recruiting	Only Primary	No Results Available	Task-based fMRI	Stimulation task (luminous stimulation)	well specified	Perception	Yes	Dry Eye Syndrome|Photophobia	Radiation: fMRI	Radiation	The spatial extent of activation of the visual cortex	University Hospital, Toulouse	All	18 Years and older Â (Adult, Older Adult)	Adult, Older Adult	Not Applicable	16	Other	Interventional	Allocation: Non-Randomized|Intervention Model: Parallel Assignment|Masking: None (Open Label)|Primary Purpose: Other	Non-Randomized	Parallel Assignment	None (Open Label)	Other	RC31/17/0275|2017-A02601-52	2018-03-13	2019-03-01	0	2019-03-01	2018-03-14	null	2018-04-18	University Hospital Toulouse, Toulouse, France	Europe		https://ClinicalTrials.gov/show/NCT03464357
35	NCT02407665	Tai Chi Intervention and Brain Imaging Study Among Fibromyalgia Patients and Healthy Controls	fMRI/FMEX	Completed	Only Primary	No Results Available	Resting-state fMRI				Yes	Fibromyalgia|Chronic Pain	Behavioral: Tai Chi	Behavioral	Brain Resting State Functional Connectivity as measured by fMRI|Cortical Thickness as measured by fMRI|Fibromyalgia Symptom Severity as measured by FIQR Questionnaire|Widespread Pain Index as measured by Clinical Diagnostic Criteria for Fibromyalgia Questionnaire|Depression as measured by BECK-II Questionnaire|Stress/Anxiety as measured by Hospital Anxiety and Depression Scale|Sleep Quality as me…	Tufts Medical Center|Massachusetts General Hospital	All	21 Years and older Â (Adult, Older Adult)	Adult, Older Adult	Not Applicable	55	Other	Interventional	Allocation: Non-Randomized|Intervention Model: Parallel Assignment|Masking: None (Open Label)|Primary Purpose: Treatment	Non-Randomized	Parallel Assignment	None (Open Label)	Treatment	11552	2015-03-01	2015-12-01	0	2015-12-01	2015-04-03	null	2016-02-10	Tufts Medical Center, Boston, Massachusetts, United States	United States		https://ClinicalTrials.gov/show/NCT02407665
36	NCT03243149	Neurofeedback With Real-Time fMRI for Treatment of PTSD		Not yet recruiting	Primary	No Results Available	Resting-state fMRI				No	PTSD	Device: fMRI - GE Medical System	Device	Change in MRI Imaging Acquisition|Change in psychophysiological data|Change in Clinician Administered PTSD Scale (CAPS) Severity Score|Beck Depression Inventory-II (BDI-II)|Drug Abuse Screening Test (DAST)|Combat Exposure Scale (CES)|Deployment Risk and Resilience Inventory-2 (DRRI-2)	Duke University	All	18 Years to 50 Years Â (Adult)	Adult	Not Applicable	20	Other	Interventional	Allocation: Randomized|Intervention Model: Parallel Assignment|Masking: Single (Participant)|Primary Purpose: Treatment	Randomized	Parallel Assignment	Single (Participant)	Treatment	Pro00081664	2018-12-01	2019-12-01	1	2019-12-01	2017-08-08	null	2018-06-27	Duke University Medical Center, Durham, North Carolina, United States	United States		https://ClinicalTrials.gov/show/NCT03243149
37	NCT00528346	Treatment Of Chronic Pain Using Real Time fMRI		Unknown status	Unknown status	No Results Available						Chronic Pain	Behavioral: cognitive training using fMRI|Behavioral: placebo		Measures of Pain Magnitude; McGill Pain Questionnaire; Visual Analogue Scale; Coping Strategies; Pain Catastrophizing Scale; Beck Depression Inventory; Treatment Outcome of Pain States; Increased control over brain activation measured using fMRI	Omneuron|National Institute of Neurological Disorders and Stroke (NINDS)	All	21 Years to 60 Years Â (Adult)	Adult	Phase 2	144	Industry|NIH	Interventional	Allocation: Randomized|Intervention Model: Parallel Assignment|Masking: Double (Participant, Investigator)|Primary Purpose: Treatment	Randomized	Parallel Assignment	Double (Participant, Investigator)	Treatment	2R44NS050642-06	2007-09-01	2011-08-01		2011-08-01	2007-09-12	null	2011-04-26	Omneuron, 99 El Camino Real, Menlo Park, California, United States			https://ClinicalTrials.gov/show/NCT00528346
38	NCT01921088	Real-Time Functional Magnetic Resonance Imaging Neurofeedback for Regulation of Psychophysiological Functions		Active, not recruiting	Real-time fMRI	No Results Available						Stress|Blood Pressure	Other: real-time functional magnetic resonance imaging neurofeedback (RT-fMRI-NF)|Behavioral: Ambulatory Training		Blood pressure|Blood oxygenation level dependent signal of the target brain region of interest|Feedback on adverse events during the scanner and ambulatory training	University Hospital, Basel, Switzerland|University of Basel|Swiss National Science Foundation|Korea University	Male	18 Years to 65 Years Â (Adult, Older Adult)	Adult, Older Adult	Not Applicable	31	Other	Interventional	Allocation: Randomized|Intervention Model: Parallel Assignment|Masking: Double (Participant, Outcomes Assessor)|Primary Purpose: Basic Science	Randomized	Parallel Assignment	Double (Participant, Outcomes Assessor)	Basic Science	NF1_137023_A	2013-08-01	2018-12-01		2018-12-01	2013-08-13	null	2018-07-16	Korea University, Seoul, Korea, Republic of			https://ClinicalTrials.gov/show/NCT01921088
39	NCT02877836	Functional MRI and DTI in the Preoperative Assessment of Dystonia	IRMF-DIFF	Recruiting	Primary	No Results Available	Resting-state fMRI; Task-based fMRI	Motor task	Not specified	Sensorimotor Systems	Yes	Isolated Cervical Dystonia|Complex Dystonia|Spasticity	Other: magnetic resonance imaging (fMRI)	Other	Integrity of Motor circuit reorganization in dystonia|Integrity of corticospinal tract white matter in dystonia|Movement-related fMRI activation pattern in dystonic patients	University Hospital, Montpellier	All	18 Years to 84 Years Â (Adult, Older Adult)	Adult, Older Adult	Not Applicable	40	Other	Interventional	Allocation: Non-Randomized|Intervention Model: Parallel Assignment|Masking: None (Open Label)|Primary Purpose: Other	Non-Randomized	Parallel Assignment	None (Open Label)	Other	9095	2014-09-01	2018-08-01	3	2018-09-01	2016-08-24	null	2018-05-21	CHU de Montpellier, Montpellier, France	Europe		https://ClinicalTrials.gov/show/NCT02877836
40	NCT00711477	A Study Using Functional Magnetic Resonance Imaging (fMRI) to Assess the Effects of Naltrexone SR/ Bupropion SR Therapy in Overweight or Obese Subjects		Completed	Only Primary	Has Results	Task-based fMRI	Food cue reactivity task	well specified	Positive valence systems	Has Results	Obesity	Drug: Naltrexone SR 32 mg/bupropion SR 360 mg/day|Drug: Placebo|Other: fMRI scan	Drug	Response to Food Related Cues Using Functional Magnetic Resonance Imaging - Superior Frontal|Response to Food Related Cues Using Functional Magnetic Resonance Imaging - Anterior Cingulate|Response to Food Related Cues Using Functional Magnetic Resonance Imaging - Hippocampal Region 1|Response to Food Related Cues Using Functional Magnetic Resonance Imaging - Hippocampal Region 2|Response to Food …	Orexigen Therapeutics, Inc	Female	18 Years to 45 Years Â (Adult)	Adult	Phase 2	46	Industry	Interventional	Allocation: Randomized|Intervention Model: Parallel Assignment|Masking: Triple (Participant, Care Provider, Investigator)|Primary Purpose: Basic Science	Randomized	Parallel Assignment	Triple (Participant, Care Provider, Investigator)	Basic Science	NB-431	2008-09-01	2010-06-01	1	2010-06-01	2008-07-09	42010	2015-01-06	Brookhaven National Laboratory Medical Department, Upton, New York, United States	United States		https://ClinicalTrials.gov/show/NCT00711477
41	NCT01924429	Neurobiological Basis of Response to Vyvanse in Adults With ADHD: an fMRI Study of Brain Activation		Completed	Primary	Has Results	Task-based fMRI	Go/no-go task	well specified	Cognitive control	Has Results	ADHD	Drug: Lisdexamfetamine	Drug	The Go/No-Go Task Percentage Assessed by fMRI|fMRI Reaction Time|BRIEF-A|ASRS - Expanded|WRAADS|ADHD-RS-IV Combined Sum|ADHD-Inattentive|CGI-I|CGI-S	Jeffrey Newcorn|Icahn School of Medicine at Mount Sinai	All	18 Years to 55 Years Â (Adult)	Adult	Phase 4	30	Other	Interventional	Allocation: Randomized|Intervention Model: Crossover Assignment|Masking: Single (Participant)|Primary Purpose: Basic Science	Randomized	Crossover Assignment	Single (Participant)	Basic Science	GCO 09-1186	2013-03-01	2013-12-01	0	2013-12-01	2013-08-16	43257	2018-06-06	Icahn School of Medicine at Mount Sinai, New York, New York, United States	United States		https://ClinicalTrials.gov/show/NCT01924429
42	NCT01181817	Evaluation of the Brain Activity During Spinal Cord Stimulation in Failed Back Surgery Syndrome Using Functional MRI and MRS		Unknown status	Unknown status	No Results Available						Failed Back Surgery Syndrome	Other: fMRI and MRS		functional and neurobiological cerebral changes due to SCS	Universitair Ziekenhuis Brussel|Maarten Moens	All	18 Years and older Â (Adult, Older Adult)	Adult, Older Adult	Not Applicable	40	Other	Interventional	Allocation: Non-Randomized|Intervention Model: Single Group Assignment|Masking: None (Open Label)|Primary Purpose: Basic Science	Non-Randomized	Single Group Assignment	None (Open Label)	Basic Science	vubmtmoensSCS	2008-09-01	2010-09-01		2011-09-01	2010-08-13	null	2010-08-18	UZ Brussel, Brussel, Belgium			https://ClinicalTrials.gov/show/NCT01181817
43	NCT02997930	fMRI Connectivity in Fracture Hip Patients		Recruiting	Primary	No Results Available	Not specified				No	Postoperative Delirium|Postoperative Cognitive Dysfunction	Behavioral: fMRI|Behavioral: Montreal Cognitive Assessment (MoCA)|Behavioral: Digital Clock Drawing Test Command and Copy|Behavioral: Wide Range Achievement Test reading subtest|Behavioral: Hopkins Verbal Learning Test (HVLT)|Behavioral: General Depression Scale (GDS)	Behavioral	Changes between baseline and follow up visits as assessed by fMRI|Changes between baseline and follow up visits as assessed by MoCA|Changes between baseline and follow up visits as assessed by Digital Clock Drawing Test Command and Copy|Changes between baseline and follow up visits as assessed by Wide Range Achievement Test reading subtest|Changes between baseline and follow up visits as assessed…	University of Florida	All	65 Years to 99 Years Â (Older Adult)	Older Adult	Not Applicable	13	Other	Interventional	Intervention Model: Single Group Assignment|Masking: None (Open Label)|Primary Purpose: Diagnostic		Single Group Assignment	None (Open Label)	Diagnostic	IRB201601806	2017-01-29	2020-11-01	3	2020-11-01	2016-12-20	null	2018-10-01	UF Health, Gainesville, Florida, United States	United States		https://ClinicalTrials.gov/show/NCT02997930
44	NCT02692196	Fronto-limbic Functional Connectivity Via Real-time fMRI Neurofeedback		Completed	Real-time fMRI	No Results Available						Healthy	Device: Real-time fMRI neurofeedback from Turbo Brain voyager (TBV) 3.2		Neural indices of training success|Training-induced changes in emotion related processing	University of Electronic Science and Technology of China	All	18 Years to 30 Years Â (Adult)	Adult	Not Applicable	24	Other	Interventional	Allocation: Randomized|Intervention Model: Crossover Assignment|Masking: Single (Participant)|Primary Purpose: Basic Science	Randomized	Crossover Assignment	Single (Participant)	Basic Science	UESTC-neuSCAN-09	2015-06-01	2016-10-01		2016-11-01	2016-02-25	null	2017-11-08	School of Life Science and Technology, University of Electronic Science and Technology of China, Chengdu, Sichuan, China			https://ClinicalTrials.gov/show/NCT02692196
45	NCT00597844	Improving Functional Outcomes in Patients With Unilateral Vocal Cord Paralysis: Assessment of Adaptation Using Functional Magnetic Resonance Imaging		Completed	Only Primary	No Results Available	Task-based fMRI	Motor task (active, passive movement)	well specified	Sensorimotor Systems	No	Intrathoracic Malignancies|Unilateral Vocal Cord Paralysis	Other: voice evaluation and fMRI|Other: undergo voice evaluation and fMRI prior	Other	utilize fMRI technique to characterize adaptation to alterations in vocal cord morphology, speech & swallowing function in patients with UVCP undergoing procedure for rehab of speech and swallowing, either type I thyroplasty or vocal fold augment.|is to develop a better understanding of central sensory motor reorganization in a response to both a peripheral injury to the speech and swallowing mec…	Memorial Sloan Kettering Cancer Center	All	18 Years to 85 Years Â (Adult, Older Adult)	Adult, Older Adult	Not Applicable	20	Other	Interventional	Allocation: Non-Randomized|Intervention Model: Parallel Assignment|Masking: None (Open Label)|Primary Purpose: Diagnostic	Non-Randomized	Parallel Assignment	None (Open Label)	Diagnostic	05-036	2005-07-01	2013-09-01	8	2013-09-01	2008-01-18	null	2013-09-05	Memorial Sloan Kettering Cancer Center, New York, New York, United States	United States		https://ClinicalTrials.gov/show/NCT00597844
46	NCT02484976	Brain Activation and Satiety in Children: Functional Magnetic Resonance Imaging	BASIC-FMRI	Completed	Only Primary	No Results Available	Task-based fMRI	Food cue reactivity task	well specified	Positive valence systems	No	Childhood Obesity	Behavioral: Family Based Behavioral Treatment	Behavioral	Blunted central satiety response measured by functional magnetic resonance imaging|Change of brain response to visual food cues or eating behavior measured by functional magnetic resonance imaging|Relationship between impulsivity and satiety in obese children as measured by functional magnetic resonance imaging.|Relationship between impulsivity and satiety in obese children as measured by the Rel…	Seattle Children's Hospital|University of Washington	All	9 Years to 11 Years Â (Child)	Child	Not Applicable	81	Other	Interventional	Intervention Model: Single Group Assignment|Masking: None (Open Label)|Primary Purpose: Basic Science		Single Group Assignment	None (Open Label)	Basic Science	R01DK098466	2014-09-01	2018-07-01	3	2018-08-01	2015-06-30	null	2018-09-06	Seattle Childrens Hospital, Seattle, Washington, United States	United States		https://ClinicalTrials.gov/show/NCT02484976
47	NCT01784016	Concurrent PET D2/D3 Receptor Imaging and fMRI Smoking Cue Reactivity in Smokers		Withdrawn	Withdrawn	No Results Available						Nicotine Dependence|Smoking Cue Reactivity|Relapse to Smoking	Radiation: [11C]-PHNO		Dopamine D3 Receptor Binding Potential Difference Between Smokers and Nonsmokers|Smoking Cue fMRI Reactivity Association with Dopamine D3 Receptor Binding Potential	Mclean Hospital|National Institute on Drug Abuse (NIDA)	All	18 Years to 50 Years Â (Adult)	Adult	Phase 1	0	Other|NIH	Interventional	Allocation: Non-Randomized|Intervention Model: Parallel Assignment|Masking: None (Open Label)|Primary Purpose: Basic Science	Non-Randomized	Parallel Assignment	None (Open Label)	Basic Science	SmokingPETD2-3fMRI|R21DA031925-01A1	2014-01-01	2014-05-01		2014-05-01	2013-02-05	null	2014-05-23	McLean Hospital, Belmont, Massachusetts, United States|Massachusetts General Hospital, Boston, Massachusetts, United States|Massachusetts General Hospital, Athinoula A. Martinos Center for Biomedical Imaging, Charlestown, Massachusetts, United States			https://ClinicalTrials.gov/show/NCT01784016
48	NCT03171337	The Efficacy of Acupuncture and Fu's Subcutaneous Needling (FSN ) in Treating Chronic Tension-type Headache by fMRI		Not yet recruiting	Only Primary	No Results Available	Resting-state fMRI				No	Chronic Tension-Type Headache	Device: Acupuncture|Device: Fu's Subcutaneous Needling (FSN)|Device: Sham acupuncture	Device	Changes of Regional homogeneity data (ReHo) (using Kendall's coefficient of concordance as index) of Resting state fMRI of the whole brain (from the Vertex to Basicranial)|Pain Visual Analogue Scale (VASï¼‰|Headache Impact Test (HIT-6)	Jiang Xumei|Guangdong Provincial Hospital of Traditional Chinese Medicine|South China Normal University	All	18 Years to 50 Years Â (Adult)	Adult	Not Applicable	45	Other	Interventional	Allocation: Randomized|Intervention Model: Parallel Assignment|Masking: Triple (Participant, Care Provider, Investigator)|Primary Purpose: Other	Randomized	Parallel Assignment	Triple (Participant, Care Provider, Investigator)	Other	SouthSNU	2017-06-10	2017-10-31	0	2017-12-31	2017-05-31	null	2017-06-05		NR		https://ClinicalTrials.gov/show/NCT03171337
49	NCT02553967	Breast Reconstruction and Body Map : Assessment by Functional MRI (REMASCO)	REMASCO	Recruiting	Only Primary	No Results Available	Task-based fMRI	Stimulation task (Somatosensory)	well specified	Perception	No	Breast Cancer	Device: Functional MRI	Device	BOLD signal change (difference in intensity and anatomic location) in the regions activated during breast palpation between the reconstructed breast and the non-operated breast.|BOLD signal change (difference in intensity and anatomic location) in the regions activated during breast palpation between the breast reconstructed using an autologous flap and a prosthesis.|BOLD signal change (differenc…	Centre Oscar Lambret|University Hospital, Lille	Female	18 Years and older Â (Adult, Older Adult)	Adult, Older Adult	Not Applicable	40	Other	Interventional	Allocation: Non-Randomized|Intervention Model: Parallel Assignment|Masking: None (Open Label)|Primary Purpose: Basic Science	Non-Randomized	Parallel Assignment	None (Open Label)	Basic Science	REMASCO-1503	2015-11-01	2017-11-01	2	2018-11-01	2015-09-18	null	2016-03-02	Centre Oscar Lambret, Lille, France	Europe		https://ClinicalTrials.gov/show/NCT02553967
50	NCT02982551	Insulin Modulation of fMRI Connectivity in Healthy Adults		Withdrawn	Withdrawn	No Results Available						Healthy Volunteers	Drug: Insulin|Other: Taste Task|Other: Magnetic Resonance Imaging|Drug: Dextrose		fMRI BOLD Response in Brain	University of Pittsburgh	All	21 Years to 30 Years Â (Adult)	Adult	Early Phase 1	0	Other	Interventional	Intervention Model: Single Group Assignment|Masking: None (Open Label)|Primary Purpose: Basic Science		Single Group Assignment	None (Open Label)	Basic Science	PRO15040502	2016-01-01	2017-12-01		2017-12-01	2016-12-05	null	2017-12-04	Western Psychiatric Institute and Clinic, Pittsburgh, Pennsylvania, United States			https://ClinicalTrials.gov/show/NCT02982551
51	NCT01318668	A Fmri Study on the Effects of a Conjugate Vaccine and Placebo on CNS Activation and Behavior Following a Nicotine Challenge	EPU057	Completed	Primary	No Results Available	Resting-state fMRI; Task-based fMRI	Smoking cue reactivity task	well specified	Positive valence systems	No	Nicotine Dependency|Smoking	Biological: vaccination with Nicvax	Biological	FMRI|Reaction time|Mood	Maastricht University Medical Center|Maastricht University	Male	25 Years to 40 Years Â (Adult)	Adult	Phase 1|Phase 2	38	Other	Interventional	Allocation: Randomized|Intervention Model: Crossover Assignment|Masking: Triple (Participant, Investigator, Outcomes Assessor)	Randomized	Crossover Assignment	Triple (Participant, Investigator, Outcomes Assessor)		CCMO31915	2011-02-01	2012-06-01	1	2012-06-01	2011-03-18	null	2013-03-04	Maastricht University, Maastricht, Limburg, Netherlands	Europe		https://ClinicalTrials.gov/show/NCT01318668
52	NCT02342938	Simultaneous MEG or fMRI And INtracranial EEG	SEMAINE	Completed	Primary	No Results Available	Not specified				No	Epilepsy|Healthy Volunteers	Procedure: MEG or fMRI And INtracranial EEG|Procedure: fMRI	Procedure	Blood Oxygenation Level Dependent changes, associated with intracranial EEG signal, as determined by simultaneous fMRI and icEEG|MEG signal, associated with intracranial EEG signal, as determined by simultaneous MEG and icEEG	Hospices Civils de Lyon|University of Konstanz	All	18 Years to 60 Years Â (Adult)	Adult	Not Applicable	47	Other	Interventional	Allocation: Non-Randomized|Intervention Model: Single Group Assignment|Masking: None (Open Label)|Primary Purpose: Diagnostic	Non-Randomized	Single Group Assignment	None (Open Label)	Diagnostic	2011.7	2013-09-16	2017-05-18	3	2017-05-18	2015-01-21	null	2018-02-05	Hospices Civils de Lyon, Lyon, France	Europe		https://ClinicalTrials.gov/show/NCT02342938
53	NCT03454711	Functional Magnetic Resonance Imaging (fMRI) Exploration of Neurocognitive Processes Involved in Food Addiction (FA) in Obese Patients: Towards New Phenotypic Markers for an Optimized Care Pathway	AddictO	Recruiting	Only Primary	No Results Available	Task-based fMRI	Food choice task	well specified	Positive valence systems	Yes	Obesity	Device: fMRI|Device: Indirect calorimetry|Device: Bioimpedance|Biological: Lipid profile, glucose, HBA1c, metabolomic analysis|Behavioral: YFAS questionnaire, Binge Eating Scale, Hospital Anxiety and Depression (HAD) scale, hedonic evaluation test (liking)	Multiple Intervention	Significant change in brain activity of the prefrontal cortex (area involved in the inhibitory control of food intake) measured by modification of BOLD (Blood-Oxygen-Level-Dependent) signal in fMRI during a cognitive task based on food choice making	Rennes University Hospital|Institut NuMeCan, INRA 1341	Female	30 Years to 50 Years Â (Adult)	Adult	Phase 2|Phase 3	40	Other	Interventional	Allocation: Non-Randomized|Intervention Model: Parallel Assignment|Masking: None (Open Label)|Primary Purpose: Other	Non-Randomized	Parallel Assignment	None (Open Label)	Other	35RC17_8949_AddictO|2017-A01269-44	2018-04-26	2020-06-01	2	2020-11-01	2018-03-06	null	2018-06-18	CHU de Rennes, Rennes, France	Europe		https://ClinicalTrials.gov/show/NCT03454711
54	NCT02763657	Neural Development of Deductive Reasoning	NEUREAS	Unknown status	Unknown status	No Results Available						Healthy Volunteers	Other: fMRI scanning		Identification of brain regions engaged in linear-order and set-inclusion reasoning|Degree of overlap between brain regions involved in linear-order and set-inclusion reasoning	Hospices Civils de Lyon	All	8 Years to 14 Years Â (Child)	Child	Not Applicable	60	Other	Interventional	Intervention Model: Single Group Assignment|Masking: None (Open Label)|Primary Purpose: Basic Science		Single Group Assignment	None (Open Label)	Basic Science	2012.77	2013-10-01	2016-12-01		2016-12-01	2016-05-05	null	2016-05-05	Hospices Civils de Lyon, Lyon/bron, France			https://ClinicalTrials.gov/show/NCT02763657
55	NCT02929264	An fMRI Study in Healthy Volunteers to Investigate the Effects of ABX-1431 on Experimental Hyperalgesia and Its Neural Correlates		Completed	Only Primary	No Results Available	Task-based fMRI	Pain perception task	well specified	Perception	No	Pain	Drug: ABX-1431|Drug: Placebo	Drug	Brain activity in response to noxious stimuli, as assessed by fMRI, following a single dose of ABX-1431, compared to the same outcome following placebo and no treatment interventions.|Pain scores, assessed by VAS for ongoing and evoked pain, recorded after sensitization with topical 1% capsaicin. Pain scores following single oral doses of ABX-1431 will be compared to those following placebo and n…	Abide Therapeutics|University of Oxford	Male	18 Years to 55 Years Â (Adult)	Adult	Phase 1	16	Industry|Other	Interventional	Allocation: Randomized|Intervention Model: Crossover Assignment|Masking: Triple (Participant, Investigator, Outcomes Assessor)|Primary Purpose: Basic Science	Randomized	Crossover Assignment	Triple (Participant, Investigator, Outcomes Assessor)	Basic Science	ABX-1431_PN003	2016-12-01	2018-03-01	1	2018-03-01	2016-10-11	null	2018-04-02	University of Oxford, Oxford, United Kingdom	Europe		https://ClinicalTrials.gov/show/NCT02929264
56	NCT02638519	HP Xenon-129 fMRI of Healthy Volunteers and Participants With Alzheimer's Disease		Recruiting	Only Primary	No Results Available	Task-based fMRI	Not specified	Not specified	Not specified	No	Alzheimer Disease	Other: Traditional Proton fMRI|Other: Hyperpolarized Xenon-129 fMRI|Drug: Hyperpolarized Xenon-129|Device: 1H-129Xe Dual-Tuned Quadrature Head Coil	Multiple Intervention	Signal-to-Noise Ratio (SNR)|P-Value	Thunder Bay Regional Research Institute|Lakehead University|Thunder Bay Regional Health Sciences Centre	All	18 Years to 85 Years Â (Adult, Older Adult)	Adult, Older Adult	Early Phase 1	120	Other	Interventional	Allocation: Randomized|Intervention Model: Parallel Assignment|Masking: None (Open Label)|Primary Purpose: Basic Science	Randomized	Parallel Assignment	None (Open Label)	Basic Science	RP-307-08312015	2016-06-01	2019-06-01	3	2019-06-01	2015-12-23	null	2018-08-09	Thunder Bay Regional Health Sciences Centre, Thunder Bay, Ontario, Canada	Canada		https://ClinicalTrials.gov/show/NCT02638519
57	NCT01000064	Treatment of Traumatic Brain Injury (TBI)-Related Attention Deficits		Terminated	Terminated	Has Results						Traumatic Brain Injury|Attention Deficit Disorder	Drug: Vyvanse|Procedure: fMRI|Drug: Placebo		Assessment of Various Components of Attention, Related Cognitive Processes and ADHD Symptoms, Using Conners Continuous Performance Task (CPT-II).|Assessment of Various Components of Attention, Related Cognitive Processes and ADHD Symptoms, Using Conners Continuous Performance Task (CPT-II)|Assessment of Various Components of Attention, Related Cognitive Processes and ADHD Symptoms, Using the Wech…	Vanderbilt University|Shire|Vanderbilt University Medical Center	All	16 Years to 45 Years Â (Child, Adult)	Child, Adult	Phase 3	22	Other|Industry	Interventional	Allocation: Randomized|Intervention Model: Crossover Assignment|Masking: Double (Participant, Investigator)|Primary Purpose: Treatment	Randomized	Crossover Assignment	Double (Participant, Investigator)	Treatment	TBI 090563	2009-10-01	2013-12-01		2015-05-01	2009-10-22	42874	2017-05-19	Vanderbilt University, Nashville, Tennessee, United States			https://ClinicalTrials.gov/show/NCT01000064
58	NCT00593931	Development Of New Techniques For Functional Magnetic Resonance Imaging Of The Brain		Terminated	Terminated	No Results Available						Diagnosis, Psychiatric	Other: fMRI		transient changes in blood flow in the brain that occurs with neuronal activity|Sensitivity to blood oxygenation versus blood flow versus blood volume contrast mechanisms	University of California, Davis	All	18 Years and older Â (Adult, Older Adult)	Adult, Older Adult	Not Applicable	215	Other	Interventional	Intervention Model: Single Group Assignment|Masking: None (Open Label)|Primary Purpose: Diagnostic		Single Group Assignment	None (Open Label)	Diagnostic	200210591	1999-05-01	2014-07-01		2014-07-01	2008-01-15	null	2017-05-30				https://ClinicalTrials.gov/show/NCT00593931
59	NCT03058133	Gender in Face-Voice Integration	Face-Voice	Completed	Only Primary	No Results Available	Task-based fMRI	Gender classification task (face / voice interaction)	well specified	Perception	No	Healthy	Other: fMRI study	Other	Identify neural correlates (fMRI) of face / voice interaction in a gender classification task|Identify neural correlates (fMRI) of face / voice respective contribution in a gender classification task	Hospices Civils de Lyon	All	18 Years to 40 Years Â (Adult)	Adult	Not Applicable	38	Other	Interventional	Intervention Model: Single Group Assignment|Masking: None (Open Label)|Primary Purpose: Basic Science		Single Group Assignment	None (Open Label)	Basic Science	69HCL16_0674	2016-05-20	2018-05-28	2	2018-05-28	2017-02-20	null	2018-08-31	Le VINATIER, Bron, France	Europe		https://ClinicalTrials.gov/show/NCT03058133
60	NCT02739789	Activating and Identifying Neural Responses to Social Rejection: a Combined tDCS and fMRI Study		Recruiting	Secondary	No Results Available	Task-based fMRI	Social Feedback Task	Well specified	Systems for social processes	Yes	Healthy	Device: tDCS|Device: Sham tDCS	Device	Positive and Negative Affect Schedule|Single-item Self-Esteem scale|Desire for Social Interaction Scale|Blood oxygen level dependent (BOLD) signal changes|Positive and Negative Affect Schedule during fMRI|Single-item Self-Esteem scale during fMRI|Desire for Social Interaction Scale during fMRI	Stony Brook University	All	18 Years to 25 Years Â (Adult)	Adult	Not Applicable	60	Other	Interventional	Allocation: Randomized|Intervention Model: Crossover Assignment|Masking: Double (Participant, Investigator)|Primary Purpose: Basic Science	Randomized	Crossover Assignment	Double (Participant, Investigator)	Basic Science	SBU Psychiatry Pilot	2016-08-01	2018-12-01	2	2023-03-01	2016-04-15	null	2018-09-06	Stony Brook University, Stony Brook, New York, United States	United States		https://ClinicalTrials.gov/show/NCT02739789
61	NCT02463136	Fmri-based Neurofeedback With Anxious Adolescents Study	NF-AA	Recruiting	Real-time fMRI	No Results Available						Anxiety	Behavioral: questionnaires|Device: Functional magnetic resonance imaging w neurofeedback		Proof of concept for using NF in anxious adolescents|Improved emotion regulation skills (questionnaires, behavioural tasks)|Successful reduction in anxious mood (questionnaire)|Demographics (Demographic questionnaire)|Thought control abilities (questionnaire)|IQ levels (Wechsler Abbreviated Intelligence Scale)|Emotion regulation skills (Cognitive Emotion Regulation Questionnaire)|Mood and feeling…	University of Oxford|King's College London|Cardiff University	Female	14 Years to 17 Years Â (Child)	Child	Phase 1	50	Other	Interventional	Intervention Model: Single Group Assignment|Masking: None (Open Label)|Primary Purpose: Basic Science		Single Group Assignment	None (Open Label)	Basic Science	MSD-IDREC-C2-2013-014	2015-11-01	2017-10-01		2017-10-01	2015-06-04	null	2016-11-10	University of Oxford, Oxford, Oxfordshire, United Kingdom			https://ClinicalTrials.gov/show/NCT02463136
62	NCT00760474	An fMRI Study Of Brain Response In Patients With Fibromyalgia		Completed	Primary	Has Results	Resting-state fMRI; Task-based fMRI	Pain perception task ; Checkerboard visual stimulation	well specified; well specified	Perception; Perception	Has Results	Fibromyalgia	Drug: Pregabalin, then placebo|Drug: Placebo, then pregabalin	Drug	Glutamine/Creatine (Gln/Cr) and Glutamate/Creatine (Glu/Cr) Ratios Measured by Proton Magnetic Resonance Spectroscopy (1H-MRS)|Voxel-wise Blood Oxygen Level Dependent (BOLD) Using Functional Magnetic Resonance Imaging (fMRI) of Brain Activation Signals in Response to Blunt Pressure Pain: Percent Change in BOLD Activations Including Outliers|Voxel-wise Blood Oxygen Level Dependent (BOLD) Using Fun…	Pfizer	Female	18 Years to 70 Years Â (Adult, Older Adult)	Adult, Older Adult	Phase 1	27	Industry	Interventional	Allocation: Randomized|Intervention Model: Crossover Assignment|Masking: Quadruple (Participant, Care Provider, Investigator, Outcomes Assessor)	Randomized	Crossover Assignment	Quadruple (Participant, Care Provider, Investigator, Outcomes Assessor)		A0081211	2009-01-01	2011-03-01	2	2011-03-01	2008-09-26	41003	2012-07-11	Pfizer Investigational Site, Ann Arbor, Michigan, United States|Pfizer Investigational Site, Ann Arbor, Michigan, United States	United States		https://ClinicalTrials.gov/show/NCT00760474
63	NCT03333668	Experimental fMRI Study of Guanfacine and Lisdexamfetamine in ADHD Adolescents	AGUALIS	Not yet recruiting	Only Primary	No Results Available	Resting-state fMRI; Task-based fMRI	N-back task; Stop signal task; Sustained attention task	well specified; well specified; Partially specified	Working memory; Cognitive control; Attention	No	ADHD	Drug: Lisdexamfetamine dimesylate|Drug: Guanfacine Extended Release Oral Tablet|Drug: Placebo	Drug	Change in brain activation under the three drug conditions (LISDEX, GXR, placebo)|Changes in dependent variables extracted from performance on the fMRI tasks used under the three drug conditions (LISDEX, GXR, placebo)	King's College London|Shire	Male	10 Years to 18 Years Â (Child, Adult)	Child, Adult	Not Applicable	20	Other|Industry	Interventional	Allocation: Randomized|Intervention Model: Crossover Assignment|Masking: Double (Participant, Investigator)|Primary Purpose: Basic Science	Randomized	Crossover Assignment	Double (Participant, Investigator)	Basic Science	PCCWUAR	2018-03-01	2020-12-31	2	2020-12-31	2017-11-07	null	2017-11-07	Institute of Psychiatry, Psychology & Neuroscience; King's College London, London, United Kingdom	Europe		https://ClinicalTrials.gov/show/NCT03333668
64	NCT03425214	Exploration of the Reward System by Functional MRI in Narco-cataplexy Patients With and Without REM Sleep Behavior Disorder	NC-TCSP-IRMf	Recruiting	Only Primary	No Results Available	Task-based fMRI	Monetary incentive delay (MID) task	well specified	Positive valence systems	Yes	Narcolepsy|Cataplexy	Other: fMRI|Other: Videopolysomnography|Other: NC (narcolepsy-cataplexy)	Other	Measure of BOLD signal variation in each region of interest|reaction time to the task|performance score to the task|Beck Depression Inventory score measured during fMRI|Lille Apathy Rating Scale score measured during fMRI|impulsivity score by the Urgency measured during fMRI	University Hospital, Clermont-Ferrand|CH MONTLUCON|CH Vichy	All	18 Years to 80 Years Â (Adult, Older Adult)	Adult, Older Adult	Not Applicable	66	Other	Interventional	Allocation: Non-Randomized|Intervention Model: Parallel Assignment|Masking: None (Open Label)|Primary Purpose: Diagnostic	Non-Randomized	Parallel Assignment	None (Open Label)	Diagnostic	CHU-375|2017-A01974-49	2018-01-19	2019-06-30	1	2019-06-30	2018-02-07	null	2018-02-09	CHU Clermont-Ferrand, Clermont-Ferrand, France	Europe		https://ClinicalTrials.gov/show/NCT03425214
65	NCT01970943	Molecular and Functional PET-fMRI Measures of Analgesia in Migraine		Unknown status	Unknown status	No Results Available						Migraine|Healthy	Other: Placebo		VAS Pain rating|fMRI BOLD signal|PET Diprenorphine	Massachusetts General Hospital|National Institutes of Health (NIH)|National Center for Complementary and Integrative Health (NCCIH)	All	21 Years to 50 Years Â (Adult)	Adult	Phase 2	28	Other|NIH	Interventional	Allocation: Randomized|Intervention Model: Crossover Assignment|Masking: Single (Participant)|Primary Purpose: Basic Science	Randomized	Crossover Assignment	Single (Participant)	Basic Science	AT007530-01|R21AT007530-01	2013-03-01	2014-04-01		null	2013-10-28	null	2015-01-30	Athinoula A. Martinos. Center for Biomedical Imaging, Charlestown, Massachusetts, United States			https://ClinicalTrials.gov/show/NCT01970943
66	NCT02298049	An fMRI Study of Satiation in Healthy Volunteers.		Completed	Only Primary	No Results Available	Task-based fMRI	Food cue reactivity task	well specified	Positive valence systems	Yes	Appetite	Other: Satiated / Pre-meal|Device: MRI	Other	Activation differences between satiated and pre-meal scan fMRI BOLD signal	University of Birmingham|University of Oxford	All	18 Years to 65 Years Â (Adult, Older Adult)	Adult, Older Adult	Not Applicable	16	Other	Interventional	Intervention Model: Single Group Assignment|Masking: None (Open Label)|Primary Purpose: Basic Science		Single Group Assignment	None (Open Label)	Basic Science	UBirmingham	2010-07-01	2010-12-01	0	2010-12-01	2014-11-21	null	2014-11-21	University of Birmingham, Birmingham, West Midlands, United Kingdom	Europe		https://ClinicalTrials.gov/show/NCT02298049
67	NCT01244282	A Study of Two Methodologies for Measuring Blood Flow in the Brain in Response to Non-Drug Stimuli (P08085/MK-0000-180)		Completed	Only Primary	No Results Available	Task-based fMRI	Stimulation task (sensory)	Partially specified	Perception	No	Functional Magnetic Resonance Imaging	Procedure: fMRI with sensory stimulation	Procedure	Magnitude of the MRI percent signal change in response to sensory stimulation without administration of ferumoxytol (BOLD fMRI)|Magnitude of the MRI percent signal change in response to sensory stimulation following administration of the first dose of ferumoxytol (250 mg)|Magnitude of the MRI percent signal change in response to sensory stimulation following administration of the second dose of f…	Merck Sharp & Dohme Corp.	Male	21 Years to 45 Years Â (Adult)	Adult	Phase 1	10	Industry	Interventional	Allocation: Non-Randomized|Intervention Model: Single Group Assignment|Masking: None (Open Label)	Non-Randomized	Single Group Assignment	None (Open Label)		P08085	2010-11-01	2011-02-01	0	2011-04-01	2010-11-19	null	2016-06-10		NR		https://ClinicalTrials.gov/show/NCT01244282
68	NCT03102957	Cartography of Functional and Epileptic Cerebral Areas by Functional MRI and Electroencephalography in Epileptic Patients Before and After Surgery		Completed	Only Primary	No Results Available	Task-based fMRI	Memory task; Language task	Not specified; Not specified	Declarative memory; Language	No	Epilepsy	Other: functional MRI	Other	neuronal reorganization exploration in language and memory area thanks to functionnal MRI	University Hospital, Grenoble|Laboratoire de Psychologie et Neurocognition (LPNC)	All	18 Years and older Â (Adult, Older Adult)	Adult, Older Adult	Not Applicable	80	Other	Interventional	Allocation: Non-Randomized|Intervention Model: Parallel Assignment|Masking: None (Open Label)|Primary Purpose: Basic Science	Non-Randomized	Parallel Assignment	None (Open Label)	Basic Science	38RC09.21	2009-06-17	2016-08-31	7	2016-08-31	2017-04-06	null	2017-04-06		NR		https://ClinicalTrials.gov/show/NCT03102957
69	NCT02758691	fMRI Study of Effects of Nasal Insulin on Memory		Unknown status	Unknown status	No Results Available						Human Memory|Intranasal Insulin	Drug: Intranasal Insulin|Drug: Intranasal Saline		Change in Memory Recall Performance during functional Magnetic Resonance Imaging task	Virginia Polytechnic Institute and State University	All	18 Years and older Â (Adult, Older Adult)	Adult, Older Adult	Phase 1	45	Other	Interventional	Allocation: Randomized|Intervention Model: Parallel Assignment|Masking: Double (Participant, Investigator)|Primary Purpose: Basic Science	Randomized	Parallel Assignment	Double (Participant, Investigator)	Basic Science	VT15-462	2015-12-01	2016-04-01		2016-12-01	2016-05-02	null	2016-05-02				https://ClinicalTrials.gov/show/NCT02758691
70	NCT03141658	Effects of TS-134 on Ketamine-induced BOLD Signals in Healthy Subjects		Completed	Only Primary	No Results Available	Resting-state fMRI				Yes	Healthy Volunteers	Drug: TS-134|Drug: Placebo|Other: Ketamine	Multiple Intervention	BOLD fMRI signals in pre-specified ROIs|BOLD fMRI signals in whole brain|Brief Psychiatric Rating Scale (BPRS)|Clinician Administered Dissociative State Scale (CADSS)	Taisho Pharmaceutical R&D Inc.	All	18 Years to 55 Years Â (Adult)	Adult	Phase 1	63	Industry	Interventional	Allocation: Randomized|Intervention Model: Parallel Assignment|Masking: Double (Participant, Outcomes Assessor)|Primary Purpose: Basic Science	Randomized	Parallel Assignment	Double (Participant, Outcomes Assessor)	Basic Science	TS134-US103	2017-06-28	2018-04-04	0	2018-04-10	2017-05-05	null	2018-04-30	New York State Psychiatric Institute, New York, New York, United States	United States		https://ClinicalTrials.gov/show/NCT03141658
71	NCT03471182	Investigation of Cocaine Addiction Using mGluR5 PET and fMRI		Recruiting	Secondary	No Results Available	Resting-state fMRI; Task-based fMRI	Not specified	Not specified	Not specified	Yes	Cocaine Dependence	Behavioral: Psychiatric and Cognitive Testing|Drug: Cocaine Self-adminstration|Radiation: Positron Emission Tomography|Other: Magnetic Resonance Imaging	Multiple Intervention	Glutamate receptor (mGluR5) availability|Brain activity patterns	Yale University	All	18 Years to 55 Years Â (Adult)	Adult	Phase 1	40	Other	Interventional	Allocation: Non-Randomized|Intervention Model: Parallel Assignment|Masking: None (Open Label)|Primary Purpose: Other	Non-Randomized	Parallel Assignment	None (Open Label)	Other	2000021196	2018-02-26	2022-06-01	4	2022-06-01	2018-03-20	null	2018-03-20	Connecticut Mental Health Center, New Haven, Connecticut, United States	United States		https://ClinicalTrials.gov/show/NCT03471182
72	NCT01695109	The Influence of Liraglutide on the Reward Properties of Food: an fMRI Study on Healthy Volunteers		Completed	Primary	No Results Available	Task-based fMRI	Food cue reactivity task	well specified	Positive valence systems	No	Healthy Human Male Subjects	Drug: Liraglutide|Drug: Placebo	Drug	Food intake at an ad libitum buffet|fMRI activity in the brain|Changes in hunger and satiety scores on the visual analogue scales (VAS) over time as compared to baseline (measured in mm) during the study session|Changes in Ghrelin, PYY, glucose and insulin concentrations during the study session	Medical University of Vienna	Male	18 Years to 40 Years Â (Adult)	Adult	Phase 4	16	Other	Interventional	Allocation: Randomized|Intervention Model: Crossover Assignment|Masking: Single (Participant)|Primary Purpose: Basic Science	Randomized	Crossover Assignment	Single (Participant)	Basic Science	702/2008	2010-11-01	2012-02-01	1	2012-03-01	2012-09-27	null	2012-09-27	Division of Endocrinology and Metabolism, Medical University of Vienna, Vienna, Austria	Europe		https://ClinicalTrials.gov/show/NCT01695109
73	NCT01027559	fMRI Study of Treatment Changes in Major Depression		Completed	Primary	Has Results	Task-based fMRI	Emotional distractor task	Partially specified	Cognitive control	Has Results	Major Depression|Treatment	Drug: Sertraline|Behavioral: Cognitive Behavioral Therapy	Multiple Intervention	Blood Oxygen-level Dependent Activations During an Emotional Distractor Task Between fMRI Scans of Depressed Participants in the CBT Group and Control Participants.|Hamilton Depression Rating Scale Score at Baseline and 12 Weeks	Washington University School of Medicine|National Institute of Mental Health (NIMH)	All	18 Years to 50 Years Â (Adult)	Adult	Not Applicable	97	Other|NIH	Interventional	Allocation: Randomized|Intervention Model: Parallel Assignment|Masking: Single (Outcomes Assessor)|Primary Purpose: Other	Randomized	Parallel Assignment	Single (Outcomes Assessor)	Other	081348|R01MH064821|2R01MH064821-05A2|DDTR A3-NSI	2009-02-01	2014-01-01	4	2014-01-01	2009-12-08	43264	2018-07-17	Washington University, Saint Louis, Missouri, United States	United States		https://ClinicalTrials.gov/show/NCT01027559
74	NCT03041870	Relationship Between Serotonin and Brain Response to Social Dominance and Emotion Perception.	SERODOM	Recruiting	Primary	No Results Available	Task-based fMRI	social information processing	Not specified	Systems for social processes	No	Healthy Volunteers	Device: PET-fMRI scan	Device	level of Blood-Oxygen-Level Dependent (BOLD) signal|level of serotonin transporter|Behavioral assessment|Testosterone Blood level|Cortisol Blood level|SLC6A4 genotyping	Hospices Civils de Lyon	Male	18 Years to 45 Years Â (Adult)	Adult	Not Applicable	30	Other	Interventional	Intervention Model: Single Group Assignment|Masking: None (Open Label)|Primary Purpose: Basic Science		Single Group Assignment	None (Open Label)	Basic Science	69HCL16_0014|2016-A01588-43	2017-11-14	2020-06-14	2	2020-06-14	2017-02-03	null	2018-07-26	Hospices Civils de Lyon, Bron, France	Europe		https://ClinicalTrials.gov/show/NCT03041870
75	NCT00627848	Rivastigmine in Mild Alzheimer's Disease, FMRI Study	ADFRMI	Completed	Only Primary	No Results Available	Task-based fMRI	Face recognition task	well specified	Declarative memory	No	Alzheimer' Disease	Drug: rivastigmine	Drug	FMRI response in face recognition task|treatment response measured by ADAS-cog	Kuopio University Hospital	All	55 Years to 85 Years Â (Adult, Older Adult)	Adult, Older Adult	Not Applicable	20	Other	Interventional	Allocation: Randomized|Intervention Model: Crossover Assignment|Masking: Quadruple (Participant, Care Provider, Investigator, Outcomes Assessor)|Primary Purpose: Basic Science	Randomized	Crossover Assignment	Quadruple (Participant, Care Provider, Investigator, Outcomes Assessor)	Basic Science	KUH5772749	2007-03-01	2008-12-01	1	2008-12-01	2008-03-03	null	2011-10-28	Kuopio University Hospital, Kuopio, Finland	Europe		https://ClinicalTrials.gov/show/NCT00627848
76	NCT03604367	Gait Mate: Examining Neural Networks Engaged During Lower Extremity Movement in the MRI		Recruiting	Only Primary	No Results Available	Task-based fMRI	Bipedal paradigm	well specified	Sensorimotor Systems	Yes	Stroke|Motor Activity	Device: GAITRite assessment	Device	fMRI protocols will measure neural function activity during active bipedal movement in healthy volunteers	Medical University of South Carolina|MUSC Center for Biomedical Research Excellence (COBRE) in Stroke Recovery	All	21 Years to 65 Years Â (Adult, Older Adult)	Adult, Older Adult	Early Phase 1	15	Other	Interventional	Intervention Model: Single Group Assignment|Masking: None (Open Label)|Primary Purpose: Device Feasibility		Single Group Assignment	None (Open Label)	Device Feasibility	72777	2018-02-01	2018-11-01	0	2019-05-01	2018-07-27	null	2018-07-27	Medical University of South Carolina, Charleston, South Carolina, United States	United States		https://ClinicalTrials.gov/show/NCT03604367
77	NCT02529098	Modification in Cortical Activation in Pseudophakic Patients With Visual Difficulties After a Multifocal Implantation	PlainteIMF	Withdrawn	Withdrawn	No Results Available						Vision Disorders	Other: fMRI		Extent of neural activation in visual cortex measured by the number of voxels|extent of neural activation in visual cortex measured by the number of voxels	University Hospital, Toulouse	All	18 Years and older Â (Adult, Older Adult)	Adult, Older Adult	Not Applicable	0	Other	Interventional	Allocation: Non-Randomized|Intervention Model: Parallel Assignment|Masking: None (Open Label)	Non-Randomized	Parallel Assignment	None (Open Label)		12 523 03	2015-06-01	2016-07-01		2016-07-01	2015-08-19	null	2016-06-01	UHToulouse, Toulouse, France			https://ClinicalTrials.gov/show/NCT02529098
78	NCT03263247	Cognitive Training in Patients With MCI Using fMRI		Recruiting	Primary	No Results Available	Not specified				No	Mild Cognitive Impairment	Behavioral: Memory Training|Behavioral: Psychoeducation|Behavioral: Alphabet search	Behavioral	Changes in functional magnetic resonance imaging (fMRI)|Changes in memory and language measures|Changes in perception of memory performance	SÃ£o Paulo State University|Ricardo Nitrini|Sonia Brucki|Maira Okada de Oliveira|Edson Amaro Junior|Maria da Graca M Martin|Rodolfo dos Anjos|Camila Carneiro Pedroza|Ana Carolina Cruz|Aline Gisele GonÃ§alves|Leticia Nery Celino de Souza Pak|LetÃ­cia Ferreira da Mota|Paulo Rodrigo BazÃ¡n|Isabella Maria Bello Avolio	All	60 Years to 90 Years Â (Adult, Older Adult)	Adult, Older Adult	Not Applicable	60	Other	Interventional	Allocation: Randomized|Intervention Model: Parallel Assignment|Masking: Single (Outcomes Assessor)|Primary Purpose: Other	Randomized	Parallel Assignment	Single (Outcomes Assessor)	Other	MCI cognitive training	2017-01-02	2019-12-31	2	2021-12-31	2017-08-28	null	2018-04-24	University of Sao Paulo, SÃ£o Paulo, Sao Paulo, Brazil	Other		https://ClinicalTrials.gov/show/NCT03263247
79	NCT01534104	MRI and Diffusion Imaging of Eloquent Brain Areas to Optimize Brain Tumor Resection Planning		Recruiting	Secondary	No Results Available	Resting-state fMRI				No	Brain Cancer	Procedure: preoperative fMRI. DTI and DSI with tractography	Procedure	standard vs. probabilistic tractography|the utility of diffusion spectrum imaging (DSI)|feasibility of updated fMRI sequences	Memorial Sloan Kettering Cancer Center|Weill Medical College of Cornell University	All	18 Years and older Â (Adult, Older Adult)	Adult, Older Adult	Not Applicable	185	Other	Interventional	Intervention Model: Single Group Assignment|Masking: None (Open Label)|Primary Purpose: Prevention		Single Group Assignment	None (Open Label)	Prevention	12-008	2012-02-01	2019-02-01	7	2019-02-01	2012-02-16	null	2018-03-05	Memorial Sloan Kettering Cancer Center, New York, New York, United States	United States		https://ClinicalTrials.gov/show/NCT01534104
80	NCT01722071	Deciphering the Role of Oxytocin in Motivation: an fMRI Study		Completed	Only Primary	Has Results	Task-based fMRI	Social task	Not specified	Systems for social processes	Has Results	Focus of Study: Neural Correlates of Oxytocin Administration	Drug: Placebo|Drug: Oxytocin	Drug	Functional Magnetic Resonance Imaging (fMRI) Data: Change in BOLD Activity Between Placebo and Oxytocin Treatment.	Tiffany Love|University of Michigan	Male	20 Years to 35 Years Â (Adult)	Adult	Phase 2	20	Other	Interventional	Allocation: Randomized|Intervention Model: Crossover Assignment|Masking: Double (Participant, Investigator)|Primary Purpose: Basic Science	Randomized	Crossover Assignment	Double (Participant, Investigator)	Basic Science	UL1RR024986	2012-10-01	2013-09-01	0	2015-10-01	2012-11-06	42184	2016-01-29	University of Michigan, Ann Arbor, Michigan, United States	United States		https://ClinicalTrials.gov/show/NCT01722071
81	NCT02400359	Lorcaserin in Obesity: Identification of CNS Targets Using fMRI		Active, not recruiting	Only Primary	No Results Available	Task-based fMRI	Food cue reactivity task	well specified	Positive valence systems	No	Obesity|Weight Loss	Drug: Lorcaserin HCl|Drug: Placebo	Drug	fMRI (Functional changes in the brain)|Body Composition (DEXA)|Metabolic Rate (Resting Metabolic Rate (RMR)	Beth Israel Deaconess Medical Center	All	18 Years to 65 Years Â (Adult, Older Adult)	Adult, Older Adult	Phase 4	40	Other	Interventional	Allocation: Randomized|Intervention Model: Parallel Assignment|Masking: Quadruple (Participant, Care Provider, Investigator, Outcomes Assessor)|Primary Purpose: Treatment	Randomized	Parallel Assignment	Quadruple (Participant, Care Provider, Investigator, Outcomes Assessor)	Treatment	2014P000196	2014-10-01	2020-10-01	6	2020-12-01	2015-03-27	null	2017-11-13	Beth Israel Deaconess Medical Center, Boston, Massachusetts, United States	United States		https://ClinicalTrials.gov/show/NCT02400359
82	NCT02308969	Neuronal Correlates of Altered States of Consciousness	5HT2A-fMRI	Completed	Primary	No Results Available	Resting-state fMRI; Task-based fMRI	Emotional processing task (negative stimuli); Working memory task	Partially specified; Not specified	Negative valence systems; Working memory	Yes	Healthy	Drug: LSD|Drug: Placebo	Drug	fMRI brain activity|Physiological effects (Association of alterations in consciousness and autonomic nervous system reactions (blood pressure, heart rate, pupil size)|Plasma hormone levels (Associations of alterations in consciousness with plasma hormone levels)	University Hospital, Basel, Switzerland	All	25 Years to 65 Years Â (Adult, Older Adult)	Adult, Older Adult	Early Phase 1	24	Other	Interventional	Intervention Model: Crossover Assignment|Masking: Quadruple (Participant, Care Provider, Investigator, Outcomes Assessor)|Primary Purpose: Basic Science		Crossover Assignment	Quadruple (Participant, Care Provider, Investigator, Outcomes Assessor)	Basic Science	EKNZ 2014-344	2014-12-01	2015-09-01	0	2015-09-01	2014-12-05	null	2015-09-25	University Hospital, Basel, Switzerland	Europe		https://ClinicalTrials.gov/show/NCT02308969
83	NCT03336996	Assessement the Reconstruction of Motor Circuits in Nerve Fiber Injuries After the Treatment of Umbilical Cord Mesenchymal Stem Cells With Blood Oxygen Level-dependent Drived Diffusion Tensor Imaging		Not yet recruiting	Only Primary	No Results Available	Not specified				No	Characterize and Evaluate Functional After Transplantation|Determine the Therapeutic Efficiency|Correlate the Imaging Results	Biological: stem cell transplantation|Procedure: BOLD-fMRI drived DTI scanning	Biological	BOLD-fMRI drived DTI scanning|FIM|NIHSS|Motor evoked potential	General Hospital of Ningxia Medical University	All	20 Years to 65 Years Â (Adult, Older Adult)	Adult, Older Adult	Not Applicable	40	Other	Interventional	Allocation: Non-Randomized|Intervention Model: Parallel Assignment|Masking: Single (Participant)|Primary Purpose: Treatment	Non-Randomized	Parallel Assignment	Single (Participant)	Treatment	Xhechun4	2018-03-01	2020-03-01	2	2021-03-01	2017-11-08	null	2017-11-08	General Hospital of Ningxia Medical University, Yinchuan, Ningxia, China|General Hospital of Ningxia Medical University, Yinchuan, Ningxia, China	Asia		https://ClinicalTrials.gov/show/NCT03336996
84	NCT01226615	Assessment of the Effects of Chondroitin Sulphate in Patients With Knee Osteoarthritis With Functional Magnetic Resonance Imaging (fMRI)		Unknown status	Unknown status	No Results Available						Knee Osteoarthritis	Drug: Chondroitin sulphate (CondrosanÂ®)|Drug: Placebo		Brain response to pain caused on arthritic knee selected by fMRI|Assessment of the reduction of pain by Huskisson VAS|Determination of pain and functional capacity using the Lequesne Algofunctional Index|Use of rescue medication|Assessment of the quality of life of patients by SF-36 Health Questionaire	Bioiberica	All	40 Years to 75 Years Â (Adult, Older Adult)	Adult, Older Adult	Phase 4	64	Industry	Interventional	Allocation: Randomized|Intervention Model: Parallel Assignment|Masking: Triple (Participant, Investigator, Outcomes Assessor)|Primary Purpose: Treatment	Randomized	Parallel Assignment	Triple (Participant, Investigator, Outcomes Assessor)	Treatment	CS/IV-RMF-01	2010-10-01	2011-10-01		2012-12-01	2010-10-22	null	2012-10-02	Hospital del Mar, Barcelona, Spain			https://ClinicalTrials.gov/show/NCT01226615
85	NCT02196259	Anesthesia and Functional Connectivity: An Analysis of fMRI Changes		Terminated	Terminated	Has Results						Changes in Brain Network Connectivity	Drug: Anesthetics, Dissociative		Functional Connectivity	University of Michigan	All	18 Years to 65 Years Â (Adult, Older Adult)	Adult, Older Adult	Not Applicable	16	Other	Interventional	Allocation: Non-Randomized|Intervention Model: Single Group Assignment|Masking: None (Open Label)|Primary Purpose: Basic Science	Non-Randomized	Single Group Assignment	None (Open Label)	Basic Science	U028860-MICHR-Pilot	2008-02-01	2015-05-01		2015-05-01	2014-07-22	42857	2017-05-02	University of Michigan - fMRI Laboratory, Ann Arbor, Michigan, United States			https://ClinicalTrials.gov/show/NCT02196259
86	NCT02972853	Mindful Self-Regulation fMRI Pilot Study	MindfulPCMRI	Active, not recruiting	Only Primary	No Results Available	Task-based fMRI	Go/no-go task; Interoceptive attention task; Self-compassion task; Regulation task (pain)	well specified; well specified; Partially specified; well specified	Cognitive control; Attention; Systems for social processes; Cognitive control	No	Psychiatric Problem|Depression|Anxiety|Neuroimaging|Self-Control	Behavioral: Mindfulness Training for Primary Care (MTPC)	Behavioral	Change in Brain activation in regions of interest|Correlations between brain activation changes and self-regulation measures|Correlations between brain activation changes and chronic disease self-management action plan initiation.	Cambridge Health Alliance|Martinos Center for Biomedical Imaging|National Center for Complementary and Integrative Health (NCCIH)|Brown University	All	21 Years to 60 Years Â (Adult)	Adult	Not Applicable	26	Other|NIH	Interventional	Intervention Model: Single Group Assignment|Masking: None (Open Label)|Primary Purpose: Basic Science		Single Group Assignment	None (Open Label)	Basic Science	CHA-IRB-1002/08/14|1UH2AT009145-01	2016-09-01	2020-12-01	4	2021-07-01	2016-11-25	null	2018-07-27	CHA Center for Mindfulness and Compassion, Somerville, Massachusetts, United States	United States		https://ClinicalTrials.gov/show/NCT02972853
87	NCT02149927	Neural Mechanisms of Sevoflurane Induced Anesthesia: an EEG fMRI Study in Healthy Volunteers		Completed	Primary	No Results Available	Resting-state fMRI				No	Anesthesia|Drug Effects	Drug: Sevoflurane	Drug	Changes of information processing (entropy) in EEG and functional connectivity (BOLD ICA and small group network architecture) in fMRI during sevoflurane anesthesia at states awake, 2vol%, 3vol% and EEG endpoint burst suppression|Assessment of the brain network structure during recovery in EEG and fMRI	Technische UniversitÃ¤t MÃ¼nchen	Male	18 Years to 35 Years Â (Adult)	Adult	Early Phase 1	20	Other	Interventional	Intervention Model: Single Group Assignment|Masking: None (Open Label)|Primary Purpose: Basic Science		Single Group Assignment	None (Open Label)	Basic Science	56012/12	2013-06-01	2013-12-01	0	2014-01-01	2014-05-29	null	2014-05-29	Klinikum rechts der Isar, Munich, Bayern, Germany	Europe		https://ClinicalTrials.gov/show/NCT02149927
88	NCT03568227	Hemodynamic Correlates of Distinct Hypnotic States		Recruiting	Only Primary	No Results Available	Resting-state fMRI				No	Hypnosis	Procedure: Hypnosis|Procedure: Control	Procedure	Differences in resting state functional connectivity (assessed using fMRI) between the four conditions (control state 1 & 2, hypnotic state 1 & 2)|Differences in heart rate variability (assessed during fMRI measurements) between the four conditions (control state 1 & 2, hypnotic state 1 & 2)|Differences respiratory frequency (assessed during fMRI measurements) between the four conditions (control…	Mike Bruegger|University of Zurich	All	18 Years to 65 Years Â (Adult, Older Adult)	Adult, Older Adult	Not Applicable	50	Other	Interventional	Intervention Model: Single Group Assignment|Masking: None (Open Label)|Primary Purpose: Basic Science		Single Group Assignment	None (Open Label)	Basic Science	HypnoScienceMRI	2018-07-13	2018-12-31	0	2018-12-31	2018-06-25	null	2018-07-12	University of Zurich, Zurich, Switzerland	Europe		https://ClinicalTrials.gov/show/NCT03568227
89	NCT02216097	A Study To Assess the Effects Of PF-04457845 On BOLD fMRI In Subjects With Post Traumatic Stress Disorder		Terminated	Terminated	Has Results						Post-Traumatic Stress Disorder	Drug: PF-04457845|Drug: Placebo		Change From Baseline Blood-Oxygen-Level Dependent (BOLD) Functional Magnetic Resonance Imaging fMRI) Percent Signal Change in Fearful Versus Neutral Face Contrast in Bilateral Amygdala|Change From Baseline in BOLD fMRI Percent Activation in Bilateral Ventromedial Pre-Frontal Cortex (vmPFC)|Change From Baseline in BOLD fMRI Percent Signal Change in Fearful Versus Neutral Face Contrast in Right Amy…	Pfizer	All	18 Years to 60 Years Â (Adult)	Adult	Phase 2	14	Industry	Interventional	Allocation: Randomized|Intervention Model: Parallel Assignment|Masking: Quadruple (Participant, Care Provider, Investigator, Outcomes Assessor)|Primary Purpose: Treatment	Randomized	Parallel Assignment	Quadruple (Participant, Care Provider, Investigator, Outcomes Assessor)	Treatment	B0541013	2014-10-01	2015-03-01		2015-03-01	2014-08-13	42468	2016-06-29	Clinical and Translational Science Institute (CTSI), New York, New York, United States|NYU CTSI Research Pharmacy (Drug Shipment Address), New York, New York, United States|NYU School of Medicine, New York, New York, United States			https://ClinicalTrials.gov/show/NCT02216097
90	NCT02824341	Exploration of the Reward System by Functional MRI in Parkinson's Disease Patients With and Without REM Sleep Behavior Disorder	MP-TCSP-IRMf	Completed	Only Primary	No Results Available	Task-based fMRI	Monetary incentive delay (MID) task	well specified	Positive valence systems	Yes	Parkinson's Disease|REM Sleep Behavior Disorder	Device: fMRI	Device	BOLD signal variation in each region of interest|Reaction time to the task|Performance score to the task|Hoehn et Yahr score|The Unified Parkinson Disease Rating scale (MDS-UPDRS) score|The Beck Depression Inventory score|The Lille Apathy Rating Scale score|The impulsivity score by the Urgency	University Hospital, Clermont-Ferrand|Neurodis Foundation	All	45 Years to 80 Years Â (Adult, Older Adult)	Adult, Older Adult	Not Applicable	104	Other	Interventional	Allocation: Non-Randomized|Intervention Model: Crossover Assignment|Masking: None (Open Label)|Primary Purpose: Diagnostic	Non-Randomized	Crossover Assignment	None (Open Label)	Diagnostic	CHU-0270|2015-A00761-48	2015-10-01	2017-06-01	1	2017-10-01	2016-07-06	null	2018-03-16	CHU Clermont-Ferrand, Clermont-Ferrand, France	Europe		https://ClinicalTrials.gov/show/NCT02824341
91	NCT02546310	Phase 1 Study Investigating Effects of HTL0009936 on Cognition and BOLD fMRI Signals in Healthy Elderly Subjects		Completed	Only Primary	No Results Available	Task-based fMRI	Not specified	Not specified	Not specified	No	Alzheimer's Disease	Drug: HTL0009936|Drug: HTL0009936 matching placebo	Drug	Blood oxygen level dependent (BOLD) signal in functional Magnetic Resonance Imaging (fMRI) of the brain areas associated with cognitive tasks|BOLD signal in fMRI in other brain regions involved in the regulation of cognitive processes during cognitive tasks|cerebral blood flow, assessed using Arterial Spin Labelling (ASL)|adverse events|blood pressure|12-lead electrocardiogram	Heptares Therapeutics Limited|P1vital Limited	All	65 Years to 80 Years Â (Older Adult)	Older Adult	Phase 1	54	Industry	Interventional	Allocation: Randomized|Intervention Model: Parallel Assignment|Masking: Triple (Participant, Investigator, Outcomes Assessor)|Primary Purpose: Basic Science	Randomized	Parallel Assignment	Triple (Participant, Investigator, Outcomes Assessor)	Basic Science	9936-103	2015-10-01	2017-02-01	1	2017-02-01	2015-09-10	null	2017-02-03	Neuroscience and Psychiatry Unit, Manchester, United Kingdom	Europe		https://ClinicalTrials.gov/show/NCT02546310
92	NCT03181217	Functional Magnetic Resonance Imaging of Human Hypothalamic Responses to Oral Temperature and Glucose Sensing	COLD	Completed	Only Primary	No Results Available	Resting-state fMRI				Yes	Healthy	Other: water 0|Other: water 22|Other: Glucose 0|Other: Glucose 22	Other	Functional magnetic resonance imaging of the hypothalamus|Functional magnetic resonance imaging of the amygdala|Functional magnetic resonance imaging of the nucleus accumbens	Unilever R&D|Leiden University Medical Center	Male	18 Years to 25 Years Â (Adult)	Adult	Not Applicable	16	Industry|Other	Interventional	Allocation: Randomized|Intervention Model: Crossover Assignment|Masking: Single (Outcomes Assessor)|Primary Purpose: Basic Science	Randomized	Crossover Assignment	Single (Outcomes Assessor)	Basic Science	FDS-BNH-0770	2013-01-28	2013-05-23	0	2013-05-23	2017-06-08	null	2017-06-09	Leids Universitair Medisch Centrum, Leiden, Zuid-Holland, Netherlands	Europe		https://ClinicalTrials.gov/show/NCT03181217
93	NCT02391493	Neural Correlates of Language Control in Bilinguals. Functional MRI and Stimulation Mapping Data in Awake Surgery.	NEUROSWITCH	Completed	Only Primary	No Results Available	Task-based fMRI	Picture naming task	well specified	Language	No	Bilingualism	Device: functional magnetic resonance imaging	Device	Brain activity	University Hospital, Toulouse	All	18 Years and older Â (Adult, Older Adult)	Adult, Older Adult	Not Applicable	24	Other	Interventional	Allocation: Non-Randomized|Intervention Model: Parallel Assignment|Masking: None (Open Label)|Primary Purpose: Basic Science	Non-Randomized	Parallel Assignment	None (Open Label)	Basic Science	13 245 03|HAO 2013	2014-11-01	2017-12-01	3	2017-12-01	2015-03-18	null	2018-03-27	University Hospital of Toulouse, Toulouse, France	Europe		https://ClinicalTrials.gov/show/NCT02391493
94	NCT03483233	Neural Bases of the Check Process	Check	Not yet recruiting	Primary	No Results Available	Task-based fMRI	Not specified	Not specified	Not specified	No	Healthy Volunteers	Other: fMRI and EEG study	Other	Measuring changes in brain activity in regions of interest when performing cognitive tasks.|Calculation of the correlations in the regions of interest of the individual values of the Blood Oxygen Level Dependent (BOLD) signal with the data of the concentration of Acide Î³-aminobutyrique (GABA)|Calculation of the correlations in the regions of interest of the individual values of the Blood Oxygen …	Hospices Civils de Lyon	All	20 Years to 45 Years Â (Adult)	Adult	Not Applicable	80	Other	Interventional	Intervention Model: Single Group Assignment|Masking: None (Open Label)|Primary Purpose: Basic Science		Single Group Assignment	None (Open Label)	Basic Science	69HCL17_0143|2018-A00405-50	2018-10-01	2021-06-01	2	2021-06-01	2018-03-30	null	2018-07-27	Inserm U1208, Bron, France	Europe		https://ClinicalTrials.gov/show/NCT03483233
95	NCT01045083	A Study of the Ability of Functional Magnetic Resonance Imaging (fMRI) to Detect and Characterize the Effects of Two Marketed Centrally Active Drugs, Placebo, and RO4917523 in Healthy Volunteers		Completed	Only Primary	No Results Available	Resting-state fMRI; Task-based fMRI	Emotion processing task	Partially specified	Negative and/or positive valence systems	No	Healthy Volunteer	Drug: RO4917523|Drug: escitalopram|Drug: methylphenidate|Drug: placebo	Drug	To evaluate the ability of fMRI to detect and characterize the effect of the three drugs on brain activity at rest and during emotional stimuli|To evaluate the ability of other behavioural paradigms/scales to detect drug effects|To correlate the fMRI measures with the clinical/behavioral measures|To investigate the safety of single doses of RO4917523 in healthy volunteers	Hoffmann-La Roche	All	18 Years to 45 Years Â (Adult)	Adult	Phase 1	25	Industry	Interventional	Allocation: Randomized|Intervention Model: Crossover Assignment|Masking: Single (Outcomes Assessor)|Primary Purpose: Diagnostic	Randomized	Crossover Assignment	Single (Outcomes Assessor)	Diagnostic	BP22651	2010-01-01	2011-06-01	1	2011-06-01	2010-01-08	null	2016-11-02	La Jolla, California, United States	United States		https://ClinicalTrials.gov/show/NCT01045083
96	NCT02486900	Neurofeedback & Alcohol Dependence		Active, not recruiting	Real-time fMRI	No Results Available						Alcohol Dependence	Device: fMRI-based neurofeedback		Indices of drinking (continuous) - % days abstinent|Indices of drinking (continuous) - drinks per drinking day|Indices of drinking (continuous) - % days of 'heavy drinking'|Drinking urges/craving assessed with the Drinking Urges Questionnaire (DUQ)|Drinking urges/craving assessed with the Obsessive Compulsive Drinking Scale (OCDS)|Drinking urges/craving (attentional bias) assessed with the alcoho…	Cardiff University|European Commission	All	18 Years and older Â (Adult, Older Adult)	Adult, Older Adult	Not Applicable	52	Other	Interventional	Allocation: Randomized|Intervention Model: Parallel Assignment|Masking: Single (Outcomes Assessor)|Primary Purpose: Treatment	Randomized	Parallel Assignment	Single (Outcomes Assessor)	Treatment	BRAINTRAINAD	2015-09-01	2018-01-01		2018-08-01	2015-07-01	null	2018-01-26	School of Medicine, Cardiff University, Cardiff, Wales, United Kingdom			https://ClinicalTrials.gov/show/NCT02486900
97	NCT03373162	Functional Effects of Botox on the Brain Using MRS and fMRI		Completed	Primary	No Results Available	Resting-state fMRI				Yes	Healthy	Drug: onabotulinumtoxinA	Drug	MRS in brainstem|functional MRI in amygdala and rest of brain|Structural brain volume changes	University of California, Irvine|Allergan	Female	30 Years to 40 Years Â (Adult)	Adult	Phase 4	10	Other|Industry	Interventional	Intervention Model: Single Group Assignment|Masking: None (Open Label)|Primary Purpose: Basic Science		Single Group Assignment	None (Open Label)	Basic Science	2017-3377	2017-09-30	2017-11-01	0	2017-11-01	2017-12-14	null	2018-02-05	University of California, Irvine, Irvine, California, United States	United States		https://ClinicalTrials.gov/show/NCT03373162
98	NCT02477241	Brain Areas Involved in Bladder Filling and Contraction		Unknown status	Unknown status	No Results Available						Urinary Bladder, Overactive	Procedure: Uroflowmetry|Device: fMRI		Bladder pressure changes during the filling phase with water pressure|HADS questionnaire (self-administered) screening for anxiety and depression	Maastricht University Medical Center	Female	18 Years and older Â (Adult, Older Adult)	Adult, Older Adult	Not Applicable	48	Other	Interventional	Intervention Model: Single Group Assignment|Masking: None (Open Label)|Primary Purpose: Diagnostic		Single Group Assignment	None (Open Label)	Diagnostic	NL52605.068.15	2015-09-01	2017-09-01		2017-12-01	2015-06-22	null	2015-06-22	Maastricht University Medical Centre, Maastricht, Limburg, Netherlands			https://ClinicalTrials.gov/show/NCT02477241
99	NCT03490734	Neurobehavioral Plasticity to Regular Sugar-Sweetened Beverage Intake: An fMRI Experiment		Recruiting	Only Primary	No Results Available	Resting-state fMRI; Task-based fMRI	Beverage taste and logo	well specified	Positive valence systems	No	Obesity|Weight Gain	Dietary Supplement: Black Cherry and Orange Flavored Beverage with added sugar|Dietary Supplement: Strawberry Kiwi &Lemonade Flavored Beverage with added sugar|Dietary Supplement: Black Cherry and Orange Flavored Beverage no added sugar|Dietary Supplement: Strawberry Kiwi & Lemonade Flavored Beverage no added sugar|Other: Tasteless Beverage	Dietary Supplement	Percent Change in Voxel-wise Blood Oxygen Level Dependent (BOLD) Including Outliers Using Functional Magnetic Resonance Imaging (fMRI) of Brain Activation Signals in Response to Beverage Taste and Logo|Percent Change in Voxel-wise Blood Oxygen Level Dependent (BOLD) Including Outliers Using Functional Magnetic Resonance Imaging (fMRI) of Brain Activation Signals in During Rest|Modulation of Blood…	University of North Carolina, Chapel Hill|National Institute of Diabetes and Digestive and Kidney Diseases (NIDDK)	All	18 Years to 28 Years Â (Adult)	Adult	Not Applicable	230	Other|NIH	Interventional	Allocation: Randomized|Intervention Model: Parallel Assignment|Masking: Single (Participant)|Primary Purpose: Diagnostic	Randomized	Parallel Assignment	Single (Participant)	Diagnostic	17-0710|1R01DK112317-01A1	2018-04-10	2022-05-01	4	2022-05-01	2018-04-06	null	2018-05-17	Mcgavran-Greenberg Hall, Chapel Hill, North Carolina, United States	United States		https://ClinicalTrials.gov/show/NCT03490734
100	NCT01429909	Optimization of fMRI for the Study of Basal Ganglia Activation in Parkinson's Disease	2010-A01115-34	Completed	Only Primary	No Results Available	Not specified				Yes	Parkinson's Disease	Device: MAGNETOM Avanto (MRI device)	Device	The quantitative measurement of T2* in the cortex and basal ganglia using MRI, made Ã J0.	University Hospital, Clermont-Ferrand	All	40 Years to 80 Years Â (Adult, Older Adult)	Adult, Older Adult	Not Applicable	19	Other	Interventional	Allocation: Non-Randomized|Intervention Model: Single Group Assignment|Masking: None (Open Label)|Primary Purpose: Diagnostic	Non-Randomized	Single Group Assignment	None (Open Label)	Diagnostic	CHU-0097|2010-A01115-34	2011-02-01	2011-12-01	0	2011-12-01	2011-09-07	null	2016-06-17	Chu Clermont-Ferrand, Clermont-Ferrand, France	Europe		https://ClinicalTrials.gov/show/NCT01429909
101	NCT02422732	Functional Imaging and Reading Deficit in Children With NF1		Completed	Secondary	No Results Available	Not specified				No	Neurofibromatosis Type 1	Other: Neuropsychological assessments|Radiation: morphological and functional MRI (fMRI)|Genetic: genetic analysis	Multiple Intervention	Percentage of children performing in full the protocol functional MRI|blood flow in milliliters per minute	University Hospital, Toulouse	All	8 Years to 12 Years Â (Child)	Child	Not Applicable	25	Other	Interventional	Allocation: Non-Randomized|Intervention Model: Parallel Assignment|Masking: None (Open Label)|Primary Purpose: Diagnostic	Non-Randomized	Parallel Assignment	None (Open Label)	Diagnostic	08 154 02|2008-A01493-52	2009-03-01	2015-04-01	6	2015-04-01	2015-04-21	null	2015-08-19	CHU Toulouse, Toulouse, France	Europe		https://ClinicalTrials.gov/show/NCT02422732
102	NCT00209027	The Effects of Aripiprazole on the Processing of Rewards in Schizophrenia		Terminated	Terminated	Has Results						Schizophrenia	Other: fMRI|Drug: Aripiprazole		BOLD Activation During fMRI Scanning During Performance of a Monetary Reward Task	Emory University|Bristol-Myers Squibb	Male	20 Years to 50 Years Â (Adult)	Adult	Not Applicable	20	Other|Industry	Interventional	Allocation: Non-Randomized|Intervention Model: Parallel Assignment|Masking: None (Open Label)	Non-Randomized	Parallel Assignment	None (Open Label)		IRB00024777|570-024	2005-04-01	2010-12-01		2011-04-01	2005-09-21	41078	2013-12-06	Atlanta VA Medical Center, Decatur, Georgia, United States			https://ClinicalTrials.gov/show/NCT00209027
103	NCT02794129	fMRI of Flight of Ideas in Bipolar Disorder	i-TCP	Recruiting	Only Primary	No Results Available	Not specified				No	Bipolar Disorder	Other: Functional Magnetic Resonance Imaging	Other	brain activation profiles by Functional Magnetic Resonance Imaging	CHU de Reims	All	18 Years to 65 Years Â (Adult, Older Adult)	Adult, Older Adult	Not Applicable	80	Other	Interventional	Allocation: Non-Randomized|Intervention Model: Parallel Assignment|Masking: None (Open Label)	Non-Randomized	Parallel Assignment	None (Open Label)		PJ12075	2013-08-01	2019-09-01	6	2019-09-01	2016-06-08	null	2016-06-08	Chu Reims, Reims, France	Europe		https://ClinicalTrials.gov/show/NCT02794129
104	NCT01320748	fMRI Study of a Dual Process Treatment Protocol With Substance Dependent Adults		Completed	Only Primary	No Results Available	Task-based fMRI	Drug cue reactivity task	well specified	Positive valence systems	Yes	Substance Abuse|Substance Dependence|Alcohol Abuse|Drug Use|Relapse	Behavioral: Dual Processing|Behavioral: Relapse Prevention	Behavioral	fMRI blood-oxygenation-level-dependent (BOLD) signal change as a measure of emotional reactivity related to the visual presentation of drug-imagery.|Heart rate during MRI scanning as a measure of emotional reactivity related to the visual presentation of drug-imagery.|Quality of Life Inventory (QOLI) as a measure of the subject's quality of life.|Brief Symptoms Inventory (BSI), as a measure of su…	Inova Health Care Services|Inova CATS|George Mason University|Georgetown University	All	18 Years and older Â (Adult, Older Adult)	Adult, Older Adult	Not Applicable	29	Other	Interventional	Allocation: Randomized|Intervention Model: Parallel Assignment|Masking: Single (Investigator)|Primary Purpose: Treatment	Randomized	Parallel Assignment	Single (Investigator)	Treatment	IHS 11-001	2011-02-01	2012-03-01	1	2013-01-01	2011-03-22	null	2013-01-30	Georgetown Center for Functional And Molecular Imaging, Georgetown University Medical Center, Washington, District of Columbia, United States|Inova Heath Services Comprehensive Addictions Treatment Services (ICATS), Falls Church, Virginia, United States	United States		https://ClinicalTrials.gov/show/NCT01320748
105	NCT01105936	Assess the Blood-Oxygen-Level-Dependent (BOLD) Signal Changes in the Brain by Paracetamol as Measured by Functional Magnetic Resonance Imaging (fMRI) in Subjects With Osteoarthritis (OA)		Completed	Only Primary	Has Results	Task-based fMRI	Pain perception task	well specified	Perception	Has Results	Osteoarthritis, Knee	Drug: Paracetamol|Drug: Placebo	Drug	Blood Oxygen Level-Dependent (BOLD) Response in the Tibio-femoral Joint of Knee Osteoarthritis (OA): [BOLD (T-f)]|BOLD Response in the Patello-femoral Joint of Knee Osteoarthritis: [BOLD (P-f)]|Subjective Numerical Rating Scale (NRS) Response for Treatment Effect on OA Knee Before Stimulation: [NRS (TRT)]|Subjective NRS Response for Treatment Effect on Tibio-femoral Stimulation Prior the fMRI Sca…	GlaxoSmithKline	All	45 Years and older Â (Adult, Older Adult)	Adult, Older Adult	Phase 4	31	Industry	Interventional	Allocation: Randomized|Intervention Model: Crossover Assignment|Masking: Double (Participant, Investigator)|Primary Purpose: Basic Science	Randomized	Crossover Assignment	Double (Participant, Investigator)	Basic Science	A3360529	2010-09-01	2011-08-01	0	2011-08-01	2010-04-19	42087	2017-06-21	Hospital Del Mar, Barcelona, Spain	Europe		https://ClinicalTrials.gov/show/NCT01105936
106	NCT02087865	Effects of Donepezil HCL on Task-Activated fMRI Brain Activation in Healthy Older Adults at Genetic Risk for Alzheimer's Disease		Recruiting	Only Primary	No Results Available	Task-based fMRI	Not specified	Not specified	Not specified	No	Genetic Risk for Alzheimer's Disease	Drug: donepezil HCL|Drug: Placebo	Drug	Change in BOLD response during functional magnetic resonance imaging|Neuropsychological testing scores	The Cleveland Clinic|National Institute on Aging (NIA)	All	60 Years to 75 Years Â (Adult, Older Adult)	Adult, Older Adult	Phase 4	90	Other|NIH	Interventional	Allocation: Randomized|Intervention Model: Parallel Assignment|Masking: Triple (Participant, Care Provider, Outcomes Assessor)|Primary Purpose: Other	Randomized	Parallel Assignment	Triple (Participant, Care Provider, Outcomes Assessor)	Other	NIH AG022304	2014-05-01	2018-12-01	4	2018-12-01	2014-03-14	null	2018-10-04	Cleveland Clinic Center for Brain Health, Cleveland, Ohio, United States	United States		https://ClinicalTrials.gov/show/NCT02087865
107	NCT00783276	An fMRI Study of SYN115 in Cocaine Dependent Subjects		Completed	Only Primary	No Results Available	Task-based fMRI	Stroop task; Reversal learning task; Working memory task	well specified; Partially specified; Not specified	Cognitive control; Declarative memory; Working memory	Yes	Cocaine Dependence	Drug: SYN115|Drug: PLACEBO	Drug	fMRI Brain Activation	Virginia Commonwealth University|National Institute on Drug Abuse (NIDA)|The University of Texas Health Science Center, Houston	All	18 Years to 50 Years Â (Adult)	Adult	Early Phase 1	26	Other|NIH	Interventional	Allocation: Randomized|Intervention Model: Parallel Assignment|Masking: Quadruple (Participant, Care Provider, Investigator, Outcomes Assessor)|Primary Purpose: Basic Science	Randomized	Parallel Assignment	Quadruple (Participant, Care Provider, Investigator, Outcomes Assessor)	Basic Science	DA009262-14|P50DA009262|DPMCDA	2008-10-01	2013-01-01	4	2013-01-01	2008-10-31	null	2016-07-14	University of Texas Health Science Center at Houston, Houston, Texas, United States	United States		https://ClinicalTrials.gov/show/NCT00783276
108	NCT03143543	Phase I Functional Magnetic Resonance Imaging (fMRI) Pharmacodynamic Studies of Compounds for Opioid Use Disorder and Cocaine Use Disorder		Recruiting	Only Primary	No Results Available	Task-based fMRI	Stroop task	well specified	Cognitive control	No	Cocaine-Related Disorders|Opioid-Related Disorders	Drug: Group A Lorcaserin (10mg)|Drug: Group A2 Lorcaserin (20 mg)|Other: Group B Parallel Placebo|Other: Group B2 Parallel Placebo	Multiple Intervention	Target engagement by lorcaserin	Virginia Commonwealth University|National Institute on Drug Abuse (NIDA)	All	18 Years to 55 Years Â (Adult)	Adult	Phase 1	60	Other|NIH	Interventional	Allocation: Randomized|Intervention Model: Parallel Assignment|Masking: Quadruple (Participant, Care Provider, Investigator, Outcomes Assessor)|Primary Purpose: Treatment	Randomized	Parallel Assignment	Quadruple (Participant, Care Provider, Investigator, Outcomes Assessor)	Treatment	HM20003329|5U54DA038999-04	2015-07-01	2019-07-31	4	2020-07-31	2017-05-08	null	2017-10-02	Virginia Commonwealth University, Richmond, Virginia, United States	United States		https://ClinicalTrials.gov/show/NCT03143543
109	NCT02632214	Plasticity and Cross-modal Interactions in Profoundly Deaf Adults	PLASMODY	Completed	Only Primary	No Results Available	Task-based fMRI	Gender categorization task (chimeric faces (faces split into different halves), entire faces, or faces presented in divided visual field)	well specified	Perception	Yes	Deafness; Perception, Bilateral	Other: fMRI measure	Other	cerebral activity (fMRI measure)	University Hospital, Grenoble|Centre National de la Recherche Scientifique, France	All	18 Years to 60 Years Â (Adult)	Adult	Not Applicable	17	Other	Interventional	Allocation: Randomized|Intervention Model: Factorial Assignment|Masking: Single (Participant)|Primary Purpose: Basic Science	Randomized	Factorial Assignment	Single (Participant)	Basic Science	2014-A00088-39	2014-04-01	2016-12-01	2	2016-12-01	2015-12-16	null	2017-01-18	plateforme IRMage, Grenoble, France	Europe		https://ClinicalTrials.gov/show/NCT02632214
110	NCT00600730	The Effects of Antecedent Hypoglycemia or Exercise on the Response of the Brain to Subsequent Hypoglycemia		Withdrawn	Withdrawn	No Results Available						Type 1 Diabetes	Procedure: Hyperinsulinemic euglycemic clamp with fMRi|Procedure: Hyperinsulinemic hypoglycemic clamp study with fMRi		fMRi scans	Vanderbilt University|National Heart, Lung, and Blood Institute (NHLBI)	All	18 Years to 45 Years Â (Adult)	Adult	Not Applicable	0	Other|NIH	Interventional	Allocation: Randomized|Intervention Model: Parallel Assignment|Masking: None (Open Label)	Randomized	Parallel Assignment	None (Open Label)		IRB#040025-Brain and Hypo|R01DK069803-03	null	null		null	2008-01-25	null	2015-06-10				https://ClinicalTrials.gov/show/NCT00600730
111	NCT01908647	Using Real-Time Functional Brain Imaging to Enhance Recovery From TBI		Unknown status	Unknown status	No Results Available						Traumatic Brain Injury|Post Traumatic Stress Disorder	Behavioral: RT fMRI|Behavioral: Cognitive Training|Behavioral: Control RT fMRI|Behavioral: Control Cognitive Training		Neuropsychological assessments|Participant-reported outcomes|Working/School Status|Exercise Based Assessments|Functional Assessments	Van Boven, Robert W., M.D.|The Geneva Foundation|Massachusetts Institute of Technology	All	18 Years to 45 Years Â (Adult)	Adult	Not Applicable	150	Other	Interventional	Allocation: Randomized|Intervention Model: Parallel Assignment|Masking: Triple (Participant, Investigator, Outcomes Assessor)|Primary Purpose: Treatment	Randomized	Parallel Assignment	Triple (Participant, Investigator, Outcomes Assessor)	Treatment	W81XWH-11-2-0180	2014-04-01	2015-07-01		null	2013-07-26	null	2014-04-28	Carl R Darnall Army Medical Center (CRDAMC), Fort Hood, Texas, United States			https://ClinicalTrials.gov/show/NCT01908647
112	NCT02800460	New Approaches in MRI at 3T Dedicated to Targeting Subthalamic Nucleus on Parkinsonian Patients	Optimise_3T	Recruiting	Secondary	No Results Available	Not specified				No	Parkinson Disease	Procedure: fMRI-3T	Procedure	Measure of the distance between two target points within the NST defined on a optimized Flair sequence on a research 3T MRI and on a routine T2 sequence acquired at 1.5T.|Measure of target contouring with a quantitative scale|Measure of target volume	Institut National de la SantÃ© Et de la Recherche MÃ©dicale, France	All	18 Years to 70 Years Â (Adult, Older Adult)	Adult, Older Adult	Not Applicable	35	Other	Interventional	Intervention Model: Single Group Assignment|Masking: None (Open Label)|Primary Purpose: Other		Single Group Assignment	None (Open Label)	Other	C15-90|2016-A00231-50	2016-10-10	2018-12-01	2	2019-06-01	2016-06-15	null	2017-11-06	GHPS, Paris, Ile De France, France	Europe		https://ClinicalTrials.gov/show/NCT02800460
113	NCT03588572	The Effect of Venlafaxine on Language Function in Patients With Subcortical Aphasia: A fMRI Study		Recruiting	Secondary	No Results Available	Resting-state fMRI; Task-based fMRI	Picture naming task	well specified	Language	No	Subcortical Aphasia|Ischemic Stroke	Drug: Venlafaxine hydrochloride capsules	Drug	A change of outcome measure:the Chinese version of Western Aphasia Battery(WAB)|A change of outcome measure:Spontaneous Language Frequency Test(SLFT)|A change of outcome measure:Picture Naming Test(PNT)|A change of outcome measure: Functional Magnetic Resonance Imaging(fMRI)|Follow-up measurement: Hamilton Depression Rating Scale (HAMD)|Follow-up measurement: Hamilton Anxiety Rating Scale (HAMA)|…	Guangzhou General Hospital of Guangzhou Military Command	All	18 Years to 75 Years Â (Adult, Older Adult)	Adult, Older Adult	Not Applicable	45	Other	Interventional	Allocation: Randomized|Intervention Model: Factorial Assignment|Masking: Single (Participant)|Primary Purpose: Treatment	Randomized	Factorial Assignment	Single (Participant)	Treatment	LY-81471172	2018-08-01	2019-07-01	0	2019-08-01	2018-07-17	null	2018-09-11	Guangzhou General Hospital of Guangzhou Military Command, Guangzhou, Guangdong, China|Cerebrovascular Department of General Hospital of Guangzhou Military Command of PLA, GuangZhou, Guangdong, China	Asia	"Statistical Analysis Plan", https://ClinicalTrials.gov/ProvidedDocs/72/NCT03588572/SAP_000.pdf|"Study Protocol", https://ClinicalTrials.gov/ProvidedDocs/72/NCT03588572/Prot_001.pdf	https://ClinicalTrials.gov/show/NCT03588572
114	NCT01583725	fMRI and Appetite-Related Hormones Pre and Post Obesity Surgery		Unknown status	Unknown status	No Results Available						Obesity	Procedure: Liquid meal responses|Behavioral: fMRI responses to food-cues		Change in brain activation in response to visual and auditory food cues|Anthropometrics and Body Composition|Mood Measures|Change in appetite-related gut peptide levels|Eating Behavior	New York Obesity and Nutrition Research Center|Columbia University|St. Luke's-Roosevelt Hospital Center	All	18 Years to 65 Years Â (Adult, Older Adult)	Adult, Older Adult	Not Applicable	160	Other	Interventional	Allocation: Non-Randomized|Intervention Model: Parallel Assignment|Masking: None (Open Label)|Primary Purpose: Treatment	Non-Randomized	Parallel Assignment	None (Open Label)	Treatment	09-101	2010-07-01	2014-07-01		2015-07-01	2012-04-24	null	2014-01-14	St. Luke's-Roosevelt Hospital Center, New York, New York, United States			https://ClinicalTrials.gov/show/NCT01583725
115	NCT03604172	Neural Response to Food Stimuli: fMRI Changes Following Cognitive Behavioral Therapy for Binge Eating Disorder		Recruiting	Only Primary	No Results Available	Task-based fMRI	Stop signal task; Script-driven imagery (binge-eating )	well specified; well specified	Cognitive control; Positive valence systems	No	Binge Eating Disorder|Obesity	Behavioral: Cognitive behavioral therapy|Behavioral: Waitlist	Behavioral	Blood oxygen level-dependent (BOLD) functional magnetic resonance imaging (fMRI) response to food-specific stop-signal task|Blood oxygen level-dependent (BOLD) functional magnetic resonance imaging (fMRI) response to binge-eating script-driven imagery|Binge eating episodes|Reward-based eating drive|Dietary disinhibition	University of Pennsylvania	Female	18 Years to 45 Years Â (Adult)	Adult	Not Applicable	40	Other	Interventional	Allocation: Randomized|Intervention Model: Parallel Assignment|Masking: None (Open Label)|Primary Purpose: Treatment	Randomized	Parallel Assignment	None (Open Label)	Treatment	829018	2018-08-08	2021-04-04	2	2021-04-04	2018-07-27	null	2018-09-11	University of Pennsylvania, Philadelphia, Pennsylvania, United States	United States		https://ClinicalTrials.gov/show/NCT03604172
116	NCT03058159	Sleep Inertia and Functional Connectivity		Completed	Only Primary	No Results Available	Not specified				No	Healthy	Other: fMRI	Other	Measure: Change of correlation values between the BOLD (Blood Oxygenation Level Dependent) signal time series of the brain regions of the default mode network (DMN) between the scans before and after the nap slot.	Hospices Civils de Lyon	All	18 Years to 65 Years Â (Adult, Older Adult)	Adult, Older Adult	Not Applicable	55	Other	Interventional	Allocation: Non-Randomized|Intervention Model: Single Group Assignment|Masking: None (Open Label)|Primary Purpose: Basic Science	Non-Randomized	Single Group Assignment	None (Open Label)	Basic Science	69HCL16_0675	2015-03-05	2017-05-24	2	2017-07-03	2017-02-20	null	2018-06-11	CH le VINATIER, Bron, France	Europe		https://ClinicalTrials.gov/show/NCT03058159
117	NCT01544205	Neurofeedback as a Treatment Tool for Depression	NFD	Completed	Real-time fMRI	No Results Available						Unipolar Depression	Other: fMRI-based neurofeedback		Change from Baseline in Hamilton Depression Rating Scale (HDRS) score at the end of intervention (after 5th session)|Change from Baseline in Hamilton Depression Rating Scale (HDRS) score at follow-up|Change from Baseline in Hospital Anxiety and Depression Scale (HADS) anxiety score at the end of intervention (after 5th session)|Change from Baseline in Hospital Anxiety and Depression Scale (HADS) …	Cardiff University|Medical Research Council|National Institute for Social Care and Health Research	All	18 Years and older Â (Adult, Older Adult)	Adult, Older Adult	Not Applicable	43	Other	Interventional	Allocation: Randomized|Intervention Model: Parallel Assignment|Masking: Single (Outcomes Assessor)|Primary Purpose: Treatment	Randomized	Parallel Assignment	Single (Outcomes Assessor)	Treatment	SPON927-11|G 1100629|HS/10/25|11/WA/0106	2012-03-01	2014-09-01		2014-09-01	2012-03-05	null	2016-12-15	CUBRIC, Cardiff, Wales, United Kingdom|School of Medicine, Cardiff University, Cardiff, Wales, United Kingdom			https://ClinicalTrials.gov/show/NCT01544205
118	NCT02696096	Neuroimaging Predictors of Relapse During Treatment for Opiate Dependence		Recruiting	Missing	No Results Available						Opioid Addiction	Other: FMRI|Drug: Suboxone		length of time to use opioid after buprenorphine initiated|length of time to return to opioid use after buprenorphine initiated	Butler Hospital	All	21 Years to 50 Years Â (Adult)	Adult	Phase 3	72	Other	Interventional	Intervention Model: Single Group Assignment|Masking: None (Open Label)|Primary Purpose: Other		Single Group Assignment	None (Open Label)	Other	793387	2016-08-01	2019-04-01		2020-04-01	2016-03-02	null	2018-04-12	Butler Hospital, Providence, Rhode Island, United States			https://ClinicalTrials.gov/show/NCT02696096
119	NCT02560233	Modulating Stress-Reactivity by Real-Time Multimodal Functional Neuroimaging Based Neurofeedback		Not yet recruiting	Real-time fMRI	No Results Available						Stress|Pituitary-Adrenal System	Other: Contingent RT-fMRI-NF|Other: Sham RT-fMRI-NF		Hypothalamic-pituitary-adrenal (HPA) axis reactivity|Blood oxygenation level dependent signal of the target brain region of interest|Psychophysiological stress reactivity - blood pressure|Psychophysiological stress reactivity - heart rate variability|Psychophysiological stress reactivity - heart rate|Subjective stress reactivity|Electrical activity of the brain	University Hospital, Basel, Switzerland|University of Basel|Korea University	Male	18 Years to 65 Years Â (Adult, Older Adult)	Adult, Older Adult	Not Applicable	60	Other	Interventional	Allocation: Randomized|Intervention Model: Parallel Assignment|Masking: Double (Participant, Outcomes Assessor)|Primary Purpose: Basic Science	Randomized	Parallel Assignment	Double (Participant, Outcomes Assessor)	Basic Science	GRNP_2013S1A2A2035364_1	2018-07-01	2019-01-01		2019-01-01	2015-09-25	null	2018-02-08	Korea University, Seoul, Korea, Republic of			https://ClinicalTrials.gov/show/NCT02560233
120	NCT00749125	fMRI Studies of Emotional Brain Circuitry in People With Major Depression		Completed	Only Primary	Has Results	Task-based fMRI	Emotion processing task	Partially specified	Negative and/or positive valence systems	Has Results	Depression	Drug: Lexapro	Drug	Activations in Different Cortical Regions Caused by Emotionally Evocative Task	Washington University School of Medicine|National Institute of Mental Health (NIMH)	All	18 Years to 50 Years Â (Adult)	Adult	Not Applicable	99	Other|NIH	Interventional	Allocation: Non-Randomized|Intervention Model: Parallel Assignment|Masking: None (Open Label)|Primary Purpose: Other	Non-Randomized	Parallel Assignment	None (Open Label)	Other	R01MH064821-04|R01MH064821|5R01 MH06482104|DATR A3-NSM	2001-07-01	2008-01-01	6	2008-06-01	2008-09-09	43298	2018-07-17		NR		https://ClinicalTrials.gov/show/NCT00749125
121	NCT02345187	fMRI Study to Investigate Hemodynamic Changes in Brain Resulting From Supplementation of Bacopa Monnieri Extract and Multiple Micronutrient Supplementation.		Completed	Only Primary	No Results Available	Resting-state fMRI; Task-based fMRI	Sustained Attention to a Response Test (SART); N-back task	well specified; well specified	Cognitive control; Working memory	No	Growth and Development	Dietary Supplement: Beverage powder fortified with Bacopa Monnieri Extract and Multiple Micronutrient supplementation|Dietary Supplement: Non-fortified isocaloric beverage powder	Dietary Supplement	Changes in regional brain hemodynamic response during attention, as measured by cognitive Functional Magnetic Resonance Imaging (fMRI)	GlaxoSmithKline|Mahajan Imaging Center	All	11 Years to 12 Years Â (Child)	Child	Not Applicable	80	Industry|Other	Interventional	Allocation: Randomized|Intervention Model: Parallel Assignment|Masking: Quadruple (Participant, Care Provider, Investigator, Outcomes Assessor)|Primary Purpose: Basic Science	Randomized	Parallel Assignment	Quadruple (Participant, Care Provider, Investigator, Outcomes Assessor)	Basic Science	202191|RH02384	2014-10-01	2015-04-01	0	2015-04-01	2015-01-26	null	2015-04-27	GSK Investigational Site, New Delhi, India	Asia		https://ClinicalTrials.gov/show/NCT02345187
122	NCT02722915	Symptom Based Treatment Affects Brain Plasticity - the Role of Verbal Auditory Hallucinations	APIC-II	Recruiting	Secondary	No Results Available	Resting-state fMRI				No	Hallucinations, Verbal Auditory	Procedure: fMRI|Behavioral: Neurofeedback|Other: PANAS|Other: AVHRS|Other: SF36	Multiple Intervention	change in self-control over neuronal connectivity|Changes from baseline in brain plasticity|Change in pathology (AVH)|number of patients and subjects with benefits from neurofeedback training|change in brain activation|Change in pathology (mood)|Change in perceived quality of life	RWTH Aachen University	All	18 Years to 75 Years Â (Adult, Older Adult)	Adult, Older Adult	Not Applicable	120	Other	Interventional	Allocation: Randomized|Intervention Model: Parallel Assignment|Masking: Double (Participant, Investigator)|Primary Purpose: Treatment	Randomized	Parallel Assignment	Double (Participant, Investigator)	Treatment	15-139	2016-07-01	2020-03-01	3	2020-03-01	2016-03-30	null	2017-05-31	University Hospital RWTH Aachen, Department of Psychiatry, Psychotherapy and Psychosomatics, Aachen, Germany	Europe		https://ClinicalTrials.gov/show/NCT02722915
123	NCT03609749	Mindful Self-Regulation fMRI Study (MindfulPCfMRI)		Not yet recruiting	Only Primary	No Results Available	Task-based fMRI	self-appraisal task (read about situations and imagine him/herself being self-critical or self-reassuring in these conditions); Interoceptive attention task; Regulation task (pain)	well specified; well specified; well specified	Systems for social processes; Attention; Cognitive control	Yes	Anxiety|Depression	Behavioral: Mindfulness Training for Primary Care	Behavioral	Change in orbitofrontal cortex activation during the self-criticism condition in self-appraisal task|Change in insula activation during an interoceptive attention task|Changes in the rostral anterior cingulate cortex and adjacent medial prefrontal cortex (rACC/mPFC) during the anticipation of pain|Change in activation of the medial prefrontal cortex during the self-criticism condition in self-app…	Cambridge Health Alliance|Martinos Center for Biomedical Imaging|National Center for Complementary and Integrative Health (NCCIH)|Brown University	All	21 Years to 60 Years Â (Adult)	Adult	Not Applicable	18	Other|NIH	Interventional	Intervention Model: Single Group Assignment|Masking: None (Open Label)|Primary Purpose: Basic Science		Single Group Assignment	None (Open Label)	Basic Science	CHA-IRB-1002/08/14_fMRI|UH2AT009145	2018-09-05	2019-12-15	1	2020-06-30	2018-08-01	null	2018-08-02	Cambridge Health Alliance Center for Mindfulness and Compassion, Somerville, Massachusetts, United States	United States		https://ClinicalTrials.gov/show/NCT03609749
124	NCT02739646	The Representation of the Sensibility of the Breast on the Somatosensory Cortex		Completed	Only Primary	No Results Available	Task-based fMRI	Stimulation task (somatosensory)	well specified	Perception	Yes	Healthy	Device: Functional MRI scan	Device	Changes in the blood oxygen level dependent (BOLD) contrast as a function of vibrotactile stimulation of the breast and nipple-areola complex|Changes in the blood oxygen level dependent (BOLD) contrast as a function of vibrotactile stimulation of the breast and nipple-areola complex in males compared to females|Changes in the blood oxygen level dependent (BOLD) contrast as a function of vibrotact…	Maastricht University Medical Center|Maastricht University	All	21 Years to 35 Years Â (Adult)	Adult	Not Applicable	20	Other	Interventional	Allocation: Non-Randomized|Intervention Model: Parallel Assignment|Masking: Single (Outcomes Assessor)|Primary Purpose: Other	Non-Randomized	Parallel Assignment	Single (Outcomes Assessor)	Other	NL54890.068.15	2016-07-13	2018-01-17	1	2018-01-17	2016-04-15	null	2018-02-06	Maastricht University Medical Center, Maastricht, Limburg, Netherlands	Europe		https://ClinicalTrials.gov/show/NCT02739646
125	NCT00686608	Hypothalamic Functional Magnetic Resonance Imaging (fMRI) Response to Nutrients		Unknown status	Unknown status	No Results Available						Obesity	Dietary Supplement: glucose|Dietary Supplement: fructose|Dietary Supplement: saline		The primary outcomes of this aim will be the change in fMRI response in the hypothalamus to IV glucose, to IV glucose during intralipid infusion, and to the IV glucose alone, in the lean and obese groups separately.	Oregon Health and Science University	All	18 Years to 45 Years Â (Adult)	Adult	Not Applicable	50	Other	Interventional	Allocation: Randomized|Intervention Model: Crossover Assignment|Masking: Double (Participant, Investigator)|Primary Purpose: Basic Science	Randomized	Crossover Assignment	Double (Participant, Investigator)	Basic Science	eIRB #938|791	2006-10-01	2012-07-01		2012-07-01	2008-05-30	null	2012-06-06	Oregon Health & Science University, Portland, Oregon, United States			https://ClinicalTrials.gov/show/NCT00686608
126	NCT02534298	Functional Magnetic Resonance Imaging Study of the Central Auditory System After Single Sided Deafness	SSD	Completed	Only Primary	No Results Available	Task-based fMRI	Stimulation task (monaural sound to the ear)	well specified	Perception	Yes	Unilateral Hearing Loss	Other: functional magnetic resonance imaging	Other	Lateralization index|Speech Reception Threshold|SRT in reverse dichotic hearing, mean localization error angle|the percentage of errors in test horizontal location of the sound source|seniority of deafness	University Hospital, Toulouse	All	18 Years and older Â (Adult, Older Adult)	Adult, Older Adult	Not Applicable	30	Other	Interventional	Allocation: Non-Randomized|Intervention Model: Single Group Assignment|Masking: None (Open Label)|Primary Purpose: Basic Science	Non-Randomized	Single Group Assignment	None (Open Label)	Basic Science	RC31/13/0204|13 204 02	2015-04-01	2016-04-01	1	2016-04-01	2015-08-27	null	2018-02-15	University Hospital of Toulouse, Toulouse, France	Europe		https://ClinicalTrials.gov/show/NCT02534298
127	NCT02624206	Specificity of Flavor-Nutrient Learning: An fMRI Experiment		Completed	Only Primary	No Results Available	Task-based fMRI	Beverage taste and logo	well specified	Positive valence systems	No	Feeding Behavior|Inhibition (Psychology)	Dietary Supplement: Juice A|Dietary Supplement: Juice B	Dietary Supplement	Voxel-wise Blood Oxygen Level Dependent (BOLD) Using Functional Magnetic Resonance Imaging (fMRI) of Brain Activation Signals in Response to Beverage Taste and Logo: Percent Change in BOLD Activations Including Outliers|Change in Response Time to Logo as Measured in Behavioral Impulsivity Task|Change in Error Rate to Logo as Measured in Behavioral Impulsivity Task|Change score in Visual Analog Sc…	University of North Carolina, Chapel Hill|National Institute of Diabetes and Digestive and Kidney Diseases (NIDDK)	All	19 Years to 30 Years Â (Adult)	Adult	Not Applicable	23	Other|NIH	Interventional	Allocation: Randomized|Intervention Model: Parallel Assignment|Masking: Single (Participant)|Primary Purpose: Basic Science	Randomized	Parallel Assignment	Single (Participant)	Basic Science	14-1669|P30DK056350	2014-08-01	2015-05-01	0	2015-07-01	2015-12-08	null	2017-05-01		NR		https://ClinicalTrials.gov/show/NCT02624206
128	NCT01607125	Exploratory Study of the Effects of Vortioxetine (Lu AA21004) on Cognition and Blood Oxygen Level Dependent (BOLD) Functional Magnetic Resonance Imaging (fMRI) Signals in Subjects Remitted From Depression and in Controls		Completed	Only Primary	No Results Available	Task-based fMRI	Not specified	Not specified	Not specified	No	Depression	Drug: Vortioxetine (Lu AA21004)|Drug: Placebo	Drug	Effect of Vortioxetine on BOLD signal in fMRI of the brain areas associated with executive function (working memory)|Effect of Vortioxetine on BOLD signal in fMRI of the brain areas associated with spatial memory|Effect of Vortioxetine on cognitive performance (executive function, memory, speed of processing, attention, cognitive flexibility) and emotional processing	H. Lundbeck A/S	All	25 Years to 55 Years Â (Adult)	Adult	Phase 1	96	Industry	Interventional	Allocation: Randomized|Intervention Model: Parallel Assignment|Masking: Double (Participant, Investigator)|Primary Purpose: Treatment	Randomized	Parallel Assignment	Double (Participant, Investigator)	Treatment	14137A|2011-001839-23	2012-07-01	2013-09-01	1	null	2012-05-28	null	2013-09-25	GB001, Headington, United Kingdom	Europe		https://ClinicalTrials.gov/show/NCT01607125
129	NCT02441478	Co-operative Behavior and Decision-making in Frontal Lobe Epilepsy		Completed	Secondary	No Results Available	Task-based fMRI	Prisoners' dilemma game	well specified	Systems for social processes	No	Frontal Lobe Epilepsies	Radiation: functional magnetic resonance imaging exam	Radiation	Social cooperative behavior as measured by the prisoners' dilemma game|Blood-oxygen-level dependent signal during the Prisoners' dilemma game|Neuropsychological profile|Pill counts|Scores acquired by questionnaire	Hospices Civils de Lyon	All	18 Years to 50 Years Â (Adult)	Adult	Not Applicable	30	Other	Interventional	Allocation: Non-Randomized|Intervention Model: Parallel Assignment|Masking: None (Open Label)|Primary Purpose: Basic Science	Non-Randomized	Parallel Assignment	None (Open Label)	Basic Science	69HCL14-0269	2015-02-01	2015-09-01	0	2015-09-01	2015-05-12	null	2015-09-22	Hospices Civils de Lyon, Lyon, France	Europe		https://ClinicalTrials.gov/show/NCT02441478
130	NCT02440451	Rt-fMRI NF Intervention Study in ASD	NF-ASD	Completed	Real-time fMRI	No Results Available						Autism Spectrum Disorder	Device: Neurofeedback (BCI using neuroimaging)		FEEST - Facial Expression of Emotion: Stimuli and Tests|ATEC - Autism Treatment Evaluation Checklist|VABS - Vineland Adaptive Behaviour Scale	University of Coimbra	All	16 Years to 30 Years Â (Child, Adult)	Child, Adult	Not Applicable	15	Other	Interventional	Intervention Model: Single Group Assignment|Masking: None (Open Label)|Primary Purpose: Treatment		Single Group Assignment	None (Open Label)	Treatment	IBILI-VB-2015-02	2016-02-01	2017-09-01		2018-09-01	2015-05-12	null	2018-09-19				https://ClinicalTrials.gov/show/NCT02440451
131	NCT01108133	Neural and Pharmacological Correlates of Intrusions in Patients With Posttraumatic Stress Disorder		Completed	Only Primary	No Results Available	Task-based fMRI	Script-driven imaging paradigm (individual trauma/ neutral -script )	well specified	Negative valence systems	Yes	Posttraumatic Stress Disorder	Drug: 10 mg HydrocortisoneHÃ¶chst|Drug: Dexamethasone|Drug: Placebo	Drug	Neural activation pattern of intrusive memories in patients with posttraumatic stress disorder under administration of hydrocortisone, dexamethasone and placebo.|Intensity of intrusions under the administration of hydrocortisone, dexamethasone and placebo.	Central Institute of Mental Health, Mannheim	Female	18 Years to 45 Years Â (Adult)	Adult	Not Applicable	13	Other	Interventional	Allocation: Randomized|Intervention Model: Crossover Assignment|Masking: Triple (Participant, Care Provider, Investigator)|Primary Purpose: Basic Science	Randomized	Crossover Assignment	Triple (Participant, Care Provider, Investigator)	Basic Science	GC-fMRI-PTSD|GC-fMRI-PTSD-2010	2010-10-01	2013-03-01	2	2013-03-01	2010-04-21	null	2017-07-02	Central Institute of Mental Health, Dep. of Psychosomatic and Psychotherapeutic Medicine, Mannheim, Baden WÃ¼rttemberg6, Germany	Europe		https://ClinicalTrials.gov/show/NCT01108133
132	NCT03555162	Study of the Cerebral Bases of Tool Use and Tool Evolution	TOOLBOX	Not yet recruiting	Only Primary	No Results Available	Task-based fMRI	Tasks related to tool use	well specified	Cognitive control	No	Healthy	Other: fMRI	Other	BOLD effect|Ability to improve a tool	Hospices Civils de Lyon	All	18 Years to 65 Years Â (Adult, Older Adult)	Adult, Older Adult	Not Applicable	70	Other	Interventional	Allocation: Non-Randomized|Intervention Model: Single Group Assignment|Masking: None (Open Label)|Primary Purpose: Basic Science	Non-Randomized	Single Group Assignment	None (Open Label)	Basic Science	69HCL18_0121	2018-07-01	2020-07-01	2	2020-08-01	2018-06-13	null	2018-06-13	Laboratoire d'Etude des MÃ©canismes Cognitifs (EMC) -UniversitÃ© LumiÃ¨re Lyon 2, Lyon, France	Europe		https://ClinicalTrials.gov/show/NCT03555162
133	NCT01469858	Perception and Multisensory Integration in Neurological Patients Using fMRI		Unknown status	Unknown status	No Results Available						Acute Inflammatory Demyelinating Polyradiculoneuropathy|Myasthenia Gravis|Stroke|Anosognosia|Asomatognosia	Device: Siemens magnetom avanto1.5 Tesla, Siemens magnetom trio A Tim system 3 Tesla		assessing hemodynamic responses by measurement of the Blood-oxygen-level dependence(BOLD)signal	Hadassah Medical Organization	All	18 Years to 80 Years Â (Adult, Older Adult)	Adult, Older Adult	Not Applicable	30	Other	Interventional	Intervention Model: Single Group Assignment|Masking: None (Open Label)|Primary Purpose: Basic Science		Single Group Assignment	None (Open Label)	Basic Science	044811HMO	2011-11-01	2013-11-01		2015-11-01	2011-11-10	null	2011-11-10	Hadassah Medical Organization, Jerusalem, Israel			https://ClinicalTrials.gov/show/NCT01469858
134	NCT00825825	Brain Effects of Escitalopram and Citalopram Using fMRI		Completed	Only Primary	Has Results	Task-based fMRI	Emotional faces processing task	Partially specified	Systems for social processes	Has Results	Antidepressant Activity in Healthy Volunteers	Drug: Escitalopram|Drug: Citalopram|Drug: Placebo	Drug	Number of Voxels Showing Greater Activation Following Escitalopram Compared With Citalopram When Happy and Fearful Faces Are Presented in a Rapid Covert Stimulus Presentation.|Number of Voxels Showing Greater Activation Following Escitalopram Compared With Citalopram When Faces and a Fixation Stimulus Are Presented in an Overt Presentation.|Number of Voxels Showing Greater Activation Following Ci…	Michael Henry, MD|Forest Laboratories|Steward St. Elizabeth's Medical Center of Boston, Inc.	Male	21 Years to 50 Years Â (Adult)	Adult	Phase 4	27	Other|Industry	Interventional	Allocation: Randomized|Intervention Model: Crossover Assignment|Masking: Triple (Participant, Investigator, Outcomes Assessor)|Primary Purpose: Treatment	Randomized	Crossover Assignment	Triple (Participant, Investigator, Outcomes Assessor)	Treatment	397	2007-05-01	2011-04-01	3	2011-04-01	2009-01-21	41155	2015-07-14	Steward St. Elizabeth's Medical Center, Boston, Massachusetts, United States	United States		https://ClinicalTrials.gov/show/NCT00825825
135	NCT01862705	Using fMRI to Determine if Cerebral Hemodynamic Responses to Pain Change Following Thoracic Spine Manipulation in Individuals With Mechanical Neck Pain		Completed	Only Primary	No Results Available	Task-based fMRI	Pain perception task	well specified	Perception	No	Neck Pain	Other: Thoracic spine manipulation	Other	BOLD response to noxious stimuli	OSF Healthcare System	All	18 Years to 60 Years Â (Adult)	Adult	Not Applicable	24	Other	Interventional	Allocation: Randomized|Intervention Model: Parallel Assignment|Masking: Single (Participant)	Randomized	Parallel Assignment	Single (Participant)		449272-1	2013-05-01	2014-10-01	1	2014-10-01	2013-05-24	null	2015-05-13	OSF Saint Francis Medical Center, Peoria, Illinois, United States	United States		https://ClinicalTrials.gov/show/NCT01862705
136	NCT01696838	Efficacy of Acupuncture and Moxibustion Treatment in Patients With Quiescent Crohn's Disease:Evaluation With fMRI		Completed	Secondary	No Results Available	Not specified				No	Crohn's Disease|CAM	Other: electroacupuncture|Other: moxibustion	Other	CDAI|fMRI|IBDQ|Inflammatory factors|Neurotransmitter	Shanghai Institute of Acupuncture, Moxibustion and Meridian	All	18 Years to 50 Years Â (Adult)	Adult	Not Applicable	61	Other	Interventional	Allocation: Randomized|Intervention Model: Parallel Assignment|Masking: Double (Investigator, Outcomes Assessor)|Primary Purpose: Treatment	Randomized	Parallel Assignment	Double (Investigator, Outcomes Assessor)	Treatment	SHACU-201201	2012-09-01	2014-04-01	1	2014-11-01	2012-10-01	null	2016-09-05	Shanghai Institute of Acupuncture-Moxibustion and Merdian, Shanghai, Shanghai, China	Asia		https://ClinicalTrials.gov/show/NCT01696838
137	NCT02996604	Acupuncture for Functional Dyspepsia: a Functional Magnetic Resonance Imaging (fMRI) Study		Completed	Secondary	No Results Available	Not specified				No	Functional Dyspepsia	Other: acupuncture	Other	Nepean Dyspepsia Index (NDI)|Self-Rating Anxiety Scale|Self-Rating Depression Scale|Leeds dyspepsia questionnaire|brain MRI data|The incidence of adverse events during the 4 weeks	Chengdu University of Traditional Chinese Medicine	All	18 Years to 45 Years Â (Adult)	Adult	Not Applicable	105	Other	Interventional	Allocation: Randomized|Intervention Model: Parallel Assignment|Masking: Double (Participant, Outcomes Assessor)|Primary Purpose: Treatment	Randomized	Parallel Assignment	Double (Participant, Outcomes Assessor)	Treatment	15QNJJ0008|81473602	2017-01-01	2017-12-01	0	2017-12-01	2016-12-19	null	2018-04-06	Chengdu University of Traditional Chinese Medicine, Chengdu, Sichuan, China	Asia		https://ClinicalTrials.gov/show/NCT02996604
138	NCT03148678	Scrutinizing and Promoting Mindfulness Via New Technologies		Recruiting	Real-time fMRI	No Results Available						Mindfulness|Stress|Mood|Working Memory	Behavioral: Mindfulness|Other: Contingent RT-fMRI-NF|Other: Sham RT-fMRI-NF|Behavioral: Mind Wandering		Blood oxygenation level dependent (BOLD) Signal assessed by MRI|State mindfulness assessed by State Mindfulness Scale|Subjective stress reactivity assessed by Visual Analog Scale|Subjective mood assessed by Multidimensional Mood State Questionnaire|Emotional reactivity assessed by emotion recognition task|Working Memory assessed by N-back task test|Cognitive flexibility assessed by computer versi…	University Hospital, Basel, Switzerland|University of Basel|Korea University	Male	18 Years to 65 Years Â (Adult, Older Adult)	Adult, Older Adult	Not Applicable	60	Other	Interventional	Allocation: Randomized|Intervention Model: Sequential Assignment|Masking: Double (Participant, Outcomes Assessor)|Primary Purpose: Basic Science	Randomized	Sequential Assignment	Double (Participant, Outcomes Assessor)	Basic Science	GRNP_2013S1A2A2035364_1_2	2017-03-31	2018-09-30		2018-09-30	2017-05-11	null	2018-07-16	Korea University, Seoul, Korea, Republic of|University of Basel, Basel, Switzerland			https://ClinicalTrials.gov/show/NCT03148678
139	NCT00315367	A fMRI(Functional Magnetic Resonance Imaging) Research Study to Learn More About Multiple Sclerosis and Individuals Potentially Experiencing Memory Difficulties		Completed	Secondary	No Results Available	Task-based fMRI	Memory task	Not specified	Declarative memory	No	Relapsing-Remitting Multiple Sclerosis	Drug: Donepezil HCI (drug)	Drug	Anatomic relationships during cognitive activity, and how these relationships change as a function of drug|fMRI as a surrogate marker for drug efficacy	Neurognostics	All	18 Years to 65 Years Â (Adult, Older Adult)	Adult, Older Adult	Phase 4	26	Industry	Interventional	Allocation: Randomized|Intervention Model: Crossover Assignment|Masking: Double|Primary Purpose: Treatment	Randomized	Crossover Assignment	Double	Treatment	MSA1-904	2004-09-01	null	#VALUE!	2007-10-01	2006-04-18	null	2007-10-16	Medical College of Wisconsin, Milwaukee, Wisconsin, United States	United States		https://ClinicalTrials.gov/show/NCT00315367
140	NCT02652195	Deciphering the Role of Oxytocin in Motivation: an fMRI Study. Part II		Recruiting	Only Primary	No Results Available	Task-based fMRI	Social task	Not specified	Systems for social processes	No	Healthy Controls|Alcohol Use Disorder	Drug: Placebo|Drug: Oxytocin	Drug	Functional Magnetic Resonance Imaging (fMRI) Data: Change in BOLD Activity Between Placebo and Oxytocin Treatment: Control group|Functional Magnetic Resonance Imaging (fMRI) Data: Change in BOLD Activity Between Placebo and Oxytocin Treatment: AUD Group|Functional Magnetic Resonance Imaging (fMRI) Data: Change in BOLD Activity Between Placebo and Oxytocin Treatment. AUD vs Controls	University of Utah	All	18 Years to 45 Years Â (Adult)	Adult	Phase 2	88	Other	Interventional	Allocation: Randomized|Intervention Model: Factorial Assignment|Masking: Triple (Participant, Care Provider, Investigator)|Primary Purpose: Basic Science	Randomized	Factorial Assignment	Triple (Participant, Care Provider, Investigator)	Basic Science	IRB_00086964	2016-11-01	2022-06-01	5	2022-06-01	2016-01-11	null	2018-02-01	University Neuropsychiatric Institute - University of Utah HealthCare, Salt Lake City, Utah, United States	United States		https://ClinicalTrials.gov/show/NCT02652195
141	NCT01867827	Real-time fMRI Neurofeedback for Treatment of Parkinson's Disease		Completed	Real-time fMRI	No Results Available						Parkinson's Disease	Other: Neurofeedback and Physical Exercise|Other: Physical Exercise		Change from Baseline in the 'Movement Disorder Society - Unified Parkinson's Disease Rating Scale' (MDS-UPDRS)|Change from baseline in the 'Parkinson's Disease Questionnaire 39' (PDQ-39)|Change from baseline in the 'Actigraph'|Change from baseline in the 'GaitRite'	Cardiff University	All	Child, Adult, Older Adult	Child, Adult, Older Adult	Not Applicable	30	Other	Interventional	Allocation: Randomized|Intervention Model: Parallel Assignment|Masking: None (Open Label)|Primary Purpose: Treatment	Randomized	Parallel Assignment	None (Open Label)	Treatment	SPON997-11	2013-03-01	2014-01-01		2014-01-01	2013-06-04	null	2017-06-21	School of Medicine, Cardiff University, Cardiff, Wales, United Kingdom			https://ClinicalTrials.gov/show/NCT01867827
142	NCT01977625	LDX and Functional Magnetic Resonance Imaging (fMRI in Menopausal Women		Completed	Only Primary	Has Results	Task-based fMRI	Sustained attention task; Working memory task	Not specified; Not specified	Attention; Working memory	Has Results	Menopause|Brain Activity|Cognition	Drug: Lisdexamfetamine|Other: Placebo	Multiple Intervention	Percent Change in Blood Oxygen Level Dependent (BOLD) Signal|Change in BADDS Total Score	University of Pennsylvania|Shire	Female	45 Years to 60 Years Â (Adult)	Adult	Phase 4	18	Other|Industry	Interventional	Allocation: Randomized|Intervention Model: Crossover Assignment|Masking: Double (Participant, Investigator)|Primary Purpose: Treatment	Randomized	Crossover Assignment	Double (Participant, Investigator)	Treatment	814735	2011-12-01	2014-04-01	2	2014-04-01	2013-11-06	42927	2018-07-27	University of Pennsylvania, Penn Center for Womens Behavioral Wellness, Philadelphia, Pennsylvania, United States	United States		https://ClinicalTrials.gov/show/NCT01977625
143	NCT02994875	Functional Magnetic Resonance Imaging of N-acetylcysteine in Cocaine Dependence		Recruiting	Only Primary	No Results Available	Task-based fMRI	Go/no-go task; Regulation task (emotion)	well specified; well specified	Cognitive control; Cognitive control	No	Cocaine Dependence	Dietary Supplement: N-acetylcysteine|Other: Placebo	Multiple Intervention	Change in neural network engagement measured using functional magnetic resonance imaging	Yale University	All	18 Years to 65 Years Â (Adult, Older Adult)	Adult, Older Adult	Early Phase 1	40	Other	Interventional	Allocation: Randomized|Intervention Model: Crossover Assignment|Masking: Triple (Participant, Investigator, Outcomes Assessor)|Primary Purpose: Treatment	Randomized	Crossover Assignment	Triple (Participant, Investigator, Outcomes Assessor)	Treatment	1510016617	2016-05-01	2022-05-01	6	2022-05-01	2016-12-16	null	2018-01-09	Yale University School of Medicine, New Haven, Connecticut, United States	United States		https://ClinicalTrials.gov/show/NCT02994875
144	NCT01873664	Functional Magnetic Resonance Imaging Study of Jaw-tapping Movement on Memory Function		Unknown status	Unknown status	No Results Available						Memory Disturbances	Behavioral: Jaw-tapping		Brain activity of n-back task|Brain activity of jaw-tapping task	Kyunghee University Medical Center|Kyung Hee University Hospital at Gangdong	Female	50 Years and older Â (Adult, Older Adult)	Adult, Older Adult	Not Applicable	30	Other	Interventional	Intervention Model: Single Group Assignment|Masking: None (Open Label)|Primary Purpose: Prevention		Single Group Assignment	None (Open Label)	Prevention	NRF-2010-0017278	2009-05-01	2013-07-01		2013-07-01	2013-06-10	null	2013-06-10	Kyung Hee University Hospital at Gangdong, Seoul, Korea, Republic of			https://ClinicalTrials.gov/show/NCT01873664
145	NCT02275026	Trajectory of Recovery in the Elderly	TORIE	Recruiting	Missing	No Results Available						Delayed Emergence From Anesthesia|Postoperative Delirium|Postoperative Cognitive Dysfunction	Procedure: Functional magnetic resonance imaging		Change in Postoperative Quality of Recovery Scale (PQRS)|Change in NIH Tool box assessment	Icahn School of Medicine at Mount Sinai|National Institute on Aging (NIA)|Yale University	All	40 Years to 80 Years Â (Adult, Older Adult)	Adult, Older Adult	Not Applicable	76	Other|NIH	Interventional	Intervention Model: Single Group Assignment|Masking: None (Open Label)|Primary Purpose: Supportive Care		Single Group Assignment	None (Open Label)	Supportive Care	GCO 13-0359|1R01AG046634	2015-07-01	2019-06-01		2019-06-01	2014-10-27	null	2017-12-27	Icahn School of Medicine at Mount Sinai, New York, New York, United States			https://ClinicalTrials.gov/show/NCT02275026
146	NCT02980484	fMRI-neuronavigated rTMS for the Treatment of Major Depression Associated With TBI		Terminated	Terminated	No Results Available						Major Depressive Disorder|Traumatic Brain Injury	Procedure: Active|Procedure: Sham		Improvement in depressive symptoms|Changes in resting-state fMRI and DTI findings|Changes in NIH Toolbox Cognitive, Emotional, and Quality of Life batteries|Changes in temperament and character|Response and remission rates in depressive symptoms|Changes in headache scales|Changes in tinnitus score	Washington University School of Medicine	All	18 Years to 65 Years Â (Adult, Older Adult)	Adult, Older Adult	Phase 2	15	Other	Interventional	Allocation: Randomized|Intervention Model: Crossover Assignment|Masking: Quadruple (Participant, Care Provider, Investigator, Outcomes Assessor)|Primary Purpose: Treatment	Randomized	Crossover Assignment	Quadruple (Participant, Care Provider, Investigator, Outcomes Assessor)	Treatment	201603051	2016-08-01	2017-08-01		2017-08-01	2016-12-02	null	2018-03-29	Washington University School of Medicine, Saint Louis, Missouri, United States			https://ClinicalTrials.gov/show/NCT02980484
147	NCT02866110	Training of Neural Responding in BPD	IP5n	Active, not recruiting	Primary	No Results Available	Task-based fMRI	Emotional faces processing task; Sternberg working memory task	Partially specified; well specified	Systems for social processes; Working memory	Yes	Borderline Personality Disorder	Behavioral: Neurofeedback|Device: MRI	Behavioral	Change in self-assessment of emotion regulation capability after training|Change in emotion regulation after training, assessed by fear-potentiated startle response|Change in heart rate variability after training|Change in amygdala response to masked faces after training|Change in amygdala response in emotional working memory task after training|Change in BPD symptom severity after training	Central Institute of Mental Health, Mannheim	Female	18 Years to 45 Years Â (Adult)	Adult	Not Applicable	25	Other	Interventional	Intervention Model: Single Group Assignment|Masking: None (Open Label)|Primary Purpose: Basic Science		Single Group Assignment	None (Open Label)	Basic Science	KFO_IP5|DRKS00009363	2016-10-01	2018-07-01	1	2018-09-01	2016-08-15	null	2018-06-14	Central Institute of Mental Health, Mannheim, Germany	Europe		https://ClinicalTrials.gov/show/NCT02866110
148	NCT00386893	Somatosensory Processing in Depression		Withdrawn	Withdrawn	No Results Available						Depression	Procedure: simultaneous EEG/fMRI|Device: fMRI		changes in evoked potentials/functional MRI from baseline to week 4	Ludwig-Maximilians - University of Munich|H. Lundbeck A/S	All	18 Years to 60 Years Â (Adult)	Adult	Phase 4	0	Other|Industry	Interventional	Intervention Model: Single Group Assignment|Masking: None (Open Label)|Primary Purpose: Diagnostic		Single Group Assignment	None (Open Label)	Diagnostic	ESC_03082005|2005-003752-35	2006-10-01	2011-12-01		2011-12-01	2006-10-12	null	2015-04-14	Department of Psychiatry and Clin. Radiology, Ludwig-Maximilian-University, Munich, Bavaria, Germany			https://ClinicalTrials.gov/show/NCT00386893
149	NCT03489590	19F MRI to Evaluate Regional Ventilation in Healthy Subjects and Subjects With Cystic Fibrosis		Recruiting	Non-relevant	No Results Available						Cystic Fibrosis	Drug: PFP		Obtain technically sufficient 19F MRI images|Determine the reproducibility of ventilation assessments in the adult cystic fibrosis (CF) population.|Compare quantitative and qualitative image measures of lung ventilation using 19F MRI imaging to spirometric values.	University of North Carolina, Chapel Hill	All	18 Years to 99 Years Â (Adult, Older Adult)	Adult, Older Adult	Early Phase 1	50	Other	Interventional	Intervention Model: Single Group Assignment|Masking: None (Open Label)|Primary Purpose: Other		Single Group Assignment	None (Open Label)	Other	14-0509	2015-07-01	2020-06-30		2020-12-01	2018-04-05	null	2018-04-05	The University of North Carolina at Chapel Hill, Chapel Hill, North Carolina, United States			https://ClinicalTrials.gov/show/NCT03489590
150	NCT03077074	Brain Responses to Visual Food Cues in Response to a Low Carbohydrate Diet		Recruiting	Only Primary	No Results Available	Task-based fMRI	Food cue reactivity task	well specified	Positive valence systems	No	Changes in Functional MRI	Other: low carbohydrate consumption	Other	fMRI:(Functional MRI) changes in activation patterns of reward associated regions will be assessed prior and after dietary intervention	Hadassah Medical Organization	Female	18 Years to 45 Years Â (Adult)	Adult	Not Applicable	40	Other	Interventional	Intervention Model: Sequential Assignment|Masking: None (Open Label)|Primary Purpose: Basic Science		Sequential Assignment	None (Open Label)	Basic Science	12-0580-HMO	2017-01-01	2018-09-01	1	2019-09-01	2017-03-10	null	2017-03-21	Hadassah hebrew university, Jerusalem Region, Israel	Asia		https://ClinicalTrials.gov/show/NCT03077074
151	NCT00489892	Efficacy of Pharmacological Treatment of Working Memory Impairment After Traumatic Brain Injury: Evaluation With fMRI		Unknown status	Unknown status	No Results Available						Traumatic Brain Injury|Severe Traumatic Brain Injury	Drug: Modafinil		mPASAT|Dispersion of fMRI signal|Simple Vigilance Task|Neuropsychological Battery (Digit Vigilance Task, California Verbal Learning Test, Digit Span and Continuous Performance Task)	Kessler Foundation|University of Medicine and Dentistry of New Jersey|Cephalon	All	18 Years to 45 Years Â (Adult)	Adult	Not Applicable	20	Other|Industry	Interventional	Allocation: Randomized|Intervention Model: Parallel Assignment|Masking: Double|Primary Purpose: Treatment	Randomized	Parallel Assignment	Double	Treatment	D-437-02|0120020166|M-166-2002	2003-08-01	null		2008-12-01	2007-06-21	null	2007-07-25	Kessler Medical Rehabilitation Research & Education Corporation, West Orange, New Jersey, United States			https://ClinicalTrials.gov/show/NCT00489892
152	NCT03259568	Effects of rTMS on Human Brain Activity Measured With EEG and fMRI		Recruiting	Primary	No Results Available	Task-based fMRI	Motor task	Not specified	Sensorimotor Systems	No	Dose-response Study With rTMS	Device: Repetitive TMS	Device	Acute effect of a rTMS session on the performance for a motion task, as measured by accuracy (in percentage of correct responses)|Acute effect of a rTMS session on the performance for a motion task, as measured by reaction time (in ms)|Acute effect of a rTMS session on fMRI activation during a motion task, as measured by the change in BOLD signal|Acute effect of a rTMS session on EEG recordings d…	Duke University	All	18 Years to 30 Years Â (Adult)	Adult	Not Applicable	264	Other	Interventional	Allocation: Randomized|Intervention Model: Factorial Assignment|Masking: Single (Participant)|Primary Purpose: Basic Science	Randomized	Factorial Assignment	Single (Participant)	Basic Science	Pro00082433	2018-01-12	2021-09-01	3	2021-09-01	2017-08-23	null	2018-02-01	Duke University Medical Center, Durham, North Carolina, United States	United States		https://ClinicalTrials.gov/show/NCT03259568
153	NCT02523664	Neural Correlates of Stress Hormones	Cort-fMRI	Recruiting	Only Primary	No Results Available	Resting-state fMRI; Task-based fMRI	Declarative memory task (retrieval of a previous learned word list); Autobiographical memory task	well specified; Partially specified	Declarative memory; Declarative memory	No	Borderline Personality Disorder|PTSD	Drug: Hydrocortisone|Drug: Placebo	Drug	brain activation after hydrocortisone|memory retrieval after hydrocortisone	Charite University, Berlin, Germany	Female	18 Years to 40 Years Â (Adult)	Adult	Not Applicable	75	Other	Interventional	Allocation: Randomized|Intervention Model: Crossover Assignment|Masking: Double (Participant, Investigator)|Primary Purpose: Basic Science	Randomized	Crossover Assignment	Double (Participant, Investigator)	Basic Science	WI-3396-2	2014-01-01	2018-07-01	4	2018-07-01	2015-08-14	null	2018-01-31	Charite University, Berlin, Germany	Europe		https://ClinicalTrials.gov/show/NCT02523664
154	NCT03678324	Pre-Clinical White Matter Changes and Associated Connectivity Effects in Fabry Disease		Not yet recruiting	Primary	No Results Available	Not specified				No	Fabry Disease	Other: Functional MRI and fast bound-pool fraction imaging	Other	FBFI MRI using advanced MRI technique|Identify difference between patients with Fabry disease and healthy controls in brain function as measured and quantified by functional MRI|use FBFI and fMRI to map	University of Utah|Genzyme, a Sanofi Company	All	18 Years and older Â (Adult, Older Adult)	Adult, Older Adult	Not Applicable	80	Other|Industry	Interventional	Intervention Model: Single Group Assignment|Masking: None (Open Label)|Primary Purpose: Basic Science		Single Group Assignment	None (Open Label)	Basic Science	Fabry MRI	2018-10-01	2020-07-30	1	2020-07-30	2018-09-19	null	2018-09-19	University of Utah, Salt Lake City, Utah, United States	United States		https://ClinicalTrials.gov/show/NCT03678324
155	NCT02689596	Oxytocin and Resting State fMRI		Completed	Only Primary	No Results Available	Resting-state fMRI				Yes	Healthy	Drug: Oxytocin|Other: Placebo	Multiple Intervention	Resting state brain activity using fMRI|Subject personality using questionnaires	University Hospital Heidelberg	Male	18 Years to 50 Years Â (Adult)	Adult	Not Applicable	null	Other	Interventional	Primary Purpose: Basic Science				Basic Science	OT-REST14	2014-10-01	2015-10-01	1	null	2016-02-24	null	2016-02-24		NR		https://ClinicalTrials.gov/show/NCT02689596
156	NCT00703885	PharmacofMRI (Functional Magnetic Resonance Imaging) of Anxiolytic Medications (Alprazolam)		Completed	Only Primary	Has Results	Task-based fMRI	Emotion processing task	Partially specified	Negative and/or positive valence systems	Has Results	Anxiety Disorders	Drug: 0.25 mg alprazolam|Drug: 1.0 mg alprazolam|Drug: placebo	Drug	Effect of Alprazolam Versus Placebo on BOLD fMRI During Emotion Processing|Voxelwise Brain Imaging Data	University of California, San Diego|National Institute of Mental Health (NIMH)	All	18 Years to 30 Years Â (Adult)	Adult	Phase 4	16	Other|NIH	Interventional	Allocation: Randomized|Intervention Model: Crossover Assignment|Masking: Single (Participant)|Primary Purpose: Diagnostic	Randomized	Crossover Assignment	Single (Participant)	Diagnostic	UCSD IRB 060407 - A|R01MH075792	2008-01-01	2008-08-01	0	2008-08-01	2008-06-24	41995	2014-12-22	University of California, San Diego, La Jolla, California, United States	United States		https://ClinicalTrials.gov/show/NCT00703885
157	NCT00243152	Evaluation of Lamotrigine on Neuropathic Facial Pain Using fMRI		Completed	Only Primary	No Results Available	Task-based fMRI	Pain perception task	well specified	Perception	No	Facial Neuropathy	Drug: Lamotrigine	Drug	blood oxygenation level-dependent (BOLD) changes in neural pain circuitry following treatment with lamotrigine during experimentally induced pain states|subjective ratings of pain during MR scanning	Pain and Analgesia Imaging and Neuroscience Group|GlaxoSmithKline	All	18 Years to 60 Years Â (Adult)	Adult	Not Applicable	6	Other|Industry	Interventional	Allocation: Randomized|Intervention Model: Crossover Assignment|Masking: Double (Participant, Investigator)|Primary Purpose: Treatment	Randomized	Crossover Assignment	Double (Participant, Investigator)	Treatment	Facial Neuropathy/lamotrigine	2005-10-01	2008-07-01	2	2008-07-01	2005-10-21	null	2012-11-30	McLean Hospital Neuroimaging Center, 115 Mill Street, Belmont, Massachusetts, United States	United States		https://ClinicalTrials.gov/show/NCT00243152
158	NCT02665338	TMS-fMRI for Neural Pathway in Smokers		Recruiting	Only Primary	No Results Available	Task-based fMRI	Smoking cue reactivity task	well specified	Positive valence systems	Yes	Nicotine Dependence	Device: Transcranial Magnetic Stimulation	Device	Changes in fMRI neural activation patterns|Reduction of smoking cue craving	Xingbao Li|Medical University of South Carolina	All	18 Years to 60 Years Â (Adult)	Adult	Not Applicable	30	Other	Interventional	Allocation: Randomized|Intervention Model: Crossover Assignment|Masking: Single (Participant)|Primary Purpose: Other	Randomized	Crossover Assignment	Single (Participant)	Other	Pro00032649	2015-01-01	2018-12-01	3	2018-12-01	2016-01-27	null	2018-07-12	Medical University of South Carolina, Charleston, South Carolina, United States	United States		https://ClinicalTrials.gov/show/NCT02665338
159	NCT02160483	Functional Brain Imaging and Psychological Testing in Women With Chronic Pelvic Pain		Withdrawn	Withdrawn	No Results Available						Pelvis Pain Chronic|Endometriosis of Uterus	Other: Functional magnetic resonance imaging		Number of participants with increase in insula anterior cingulate cortex signal on magnetic resonance imaging|Number of subjects in psychological testing with increased anxiety, depression and pain catastrophizing scores	KK Women's and Children's Hospital|Duke-NUS Graduate Medical School	Female	21 Years to 70 Years Â (Adult, Older Adult)	Adult, Older Adult	Not Applicable	0	Other	Interventional	Intervention Model: Single Group Assignment|Masking: None (Open Label)|Primary Purpose: Diagnostic		Single Group Assignment	None (Open Label)	Diagnostic	2013/728/D	2015-06-01	2016-06-01		2016-06-01	2014-06-10	null	2017-08-22	KK Women's and Children's Hospital, Singapore, Singapore			https://ClinicalTrials.gov/show/NCT02160483
160	NCT03608904	Stroke Recovery and Music or No Music		Recruiting	Only Primary	No Results Available	Task-based fMRI	Music and/or spoken word (language) listening	well specified	Perception	No	Ischemic Stroke	Other: Music listening|Other: Spoken word (language) listening	Other	Change in Connectivity as Measured by Functional Magnetic Resonance Imaging (fMRI) at Baseline as Compared to Post-Listening Exposure at Days 45 and 90.|Change in Motor Function Test Pinch Grip (pounds) at Baseline as Compared to Post-Listening Exposure at Day 45 and Day 90.|Change in Motor Function Test Grip Strength (pounds) at Baseline as Compared to Post-Listening Exposure at Days 45 and 90.|…	The Methodist Hospital System|Houston Methodist Centers of Performing Arts Medicine	All	18 Years to 90 Years Â (Adult, Older Adult)	Adult, Older Adult	Not Applicable	20	Other	Interventional	Allocation: Randomized|Intervention Model: Parallel Assignment|Masking: Double (Investigator, Outcomes Assessor)|Primary Purpose: Supportive Care	Randomized	Parallel Assignment	Double (Investigator, Outcomes Assessor)	Supportive Care	Pro00015563	2017-07-21	2019-12-31	2	2019-12-31	2018-08-01	null	2018-08-01	Houston Methodist, Houston, Texas, United States	United States		https://ClinicalTrials.gov/show/NCT03608904
161	NCT03247114	fMRI of Hypothalamic Responses to Glucose, Fructose, Sucrose and Sucralose		Completed	Only Primary	No Results Available	Not specified				Yes	Healthy	Other: Water|Other: Glucose|Other: Fructose|Other: Sucrose|Other: Sucralose	Other	Hypothalamic function in response to glucose, fructose, sucrose, and sucralose	Unilever R&D|Leiden University Medical Center	Male	18 Years to 25 Years Â (Adult)	Adult	Not Applicable	16	Industry|Other	Interventional	Allocation: Randomized|Intervention Model: Crossover Assignment|Masking: None (Open Label)|Primary Purpose: Basic Science	Randomized	Crossover Assignment	None (Open Label)	Basic Science	1930	2015-02-22	2015-05-22	0	2015-05-22	2017-08-11	null	2017-08-11	Leids Universitair Medisch Centrum, Leiden, Zuid-Holland, Netherlands	Europe		https://ClinicalTrials.gov/show/NCT03247114
162	NCT01234454	Atypical Antipsychotic Treatment Effect On Brain Function In Schizophrenia Measured By FMRI		Completed	Primary	No Results Available	Task-based fMRI	Oddball task	well specified	Perception	No	Schizophrenia	Drug: Risperidone|Drug: Olanzapine	Drug	Neurocognitive Assessment Procedure|fMRI activation Tasks|Performance accuracy on Visual-auditory target detection task|Performance accuracy on Auditory oddball target detection task	University of North Carolina, Chapel Hill	All	18 Years to 60 Years Â (Adult)	Adult	Not Applicable	34	Other	Interventional	Allocation: Randomized|Intervention Model: Parallel Assignment|Masking: Double (Participant, Investigator)|Primary Purpose: Basic Science	Randomized	Parallel Assignment	Double (Participant, Investigator)	Basic Science	RIS-USA-242	2002-01-01	2005-06-01	3	2007-12-01	2010-11-04	null	2015-04-03	Unc Psychiatry, Chapel Hill, North Carolina, United States	United States		https://ClinicalTrials.gov/show/NCT01234454
163	NCT03183947	Symptom Based Treatment Affects Brain Plasticity - Cognitive Training in Patients With Affective Symptoms	APIC-II	Not yet recruiting	Secondary	No Results Available	Resting-state fMRI				No	Depression|Schizophrenia	Procedure: fMRI|Behavioral: Neurofeedback|Other: PANAS|Other: BDI-II|Other: ERQ	Multiple Intervention	change in self-control over neuronal activity in PFC|Changes from baseline in brain plasticity|Change in pathology (depression)|specificity of left or right PFC neurofeedback|change in resting state brain activation|Change in pathology (mood)	RWTH Aachen University	All	18 Years to 75 Years Â (Adult, Older Adult)	Adult, Older Adult	Not Applicable	120	Other	Interventional	Allocation: Randomized|Intervention Model: Parallel Assignment|Masking: Double (Participant, Investigator)|Primary Purpose: Treatment	Randomized	Parallel Assignment	Double (Participant, Investigator)	Treatment	17-094	2017-06-01	2020-03-01	2	2020-03-01	2017-06-12	null	2017-06-12	University Hospital RWTH Aachen, Department of Psychiatry, Psychotherapy and Psychosomatics, Aachen, Germany	Europe		https://ClinicalTrials.gov/show/NCT03183947
164	NCT03612258	Brain Mechanisms of Juvenile Fibromyalgia	JFM	Recruiting	Only Primary	No Results Available	Task-based fMRI	Pain perception task ;Emotion processing task	well specified; Partially specified	Perception; Negative and/or positive valence systems	No	Fibromyalgia	Diagnostic Test: Functional Magnetic Resonance Imaging	Diagnostic Test	Functional brain activation differences	Children's Hospital Medical Center, Cincinnati	Female	13 Years to 17 Years Â (Child)	Child	Not Applicable	80	Other	Interventional	Intervention Model: Single Group Assignment|Masking: None (Open Label)|Primary Purpose: Diagnostic		Single Group Assignment	None (Open Label)	Diagnostic	CIN_brainjfm_001	2018-02-28	2022-02-01	3	2022-02-01	2018-08-02	null	2018-08-02	Cincinnati Children's Hospital Medical Center, Cincinnati, Ohio, United States	United States		https://ClinicalTrials.gov/show/NCT03612258
165	NCT01318850	Effects of Cognitive Remediation Therapy on Schizophrenia Patients Through Functional Magnetic Resonance Imaging		Completed	Primary	No Results Available	Not specified				Yes	Schizophrenia	Behavioral: Cognitive Remediation Therapy|Behavioral: Psychoeducation|Other: Healthy controls	Multiple Intervention	fMRI patterns of connectivity|Symptoms|Social Functioning	Hospital Clinic of Barcelona|University of Barcelona|Centro de InvestigaciÃ³n BiomÃ©dica en Red de Salud Mental	All	18 Years and older Â (Adult, Older Adult)	Adult, Older Adult	Not Applicable	45	Other	Interventional	Allocation: Randomized|Intervention Model: Factorial Assignment|Masking: Single (Outcomes Assessor)|Primary Purpose: Treatment	Randomized	Factorial Assignment	Single (Outcomes Assessor)	Treatment	PI070258	2008-01-01	2010-12-01	2	2010-12-01	2011-03-21	null	2016-02-22	Hospital Clinic de Barcelona, Barcelona, Spain	Europe		https://ClinicalTrials.gov/show/NCT01318850
166	NCT02379013	Measure of Fatigue in Functional MRI	FATIGUE	Completed	Only Primary	No Results Available	Task-based fMRI	Not specified	Not specified	Not specified	No	Fatigue	Procedure: Volunteer with MRI	Procedure	Assessment of executive function and circuit of functional MRI|Muscle strength measured with the electromyogram data|Saliva samples to measure the concentration of cortisol|Assess attentional and executive functions (questionnaires)|Evaluation of voluntary satisfaction (questionnaire)	Centre Hospitalier RenÃ© Dubos|Paris West University Nanterre La DÃ©fense	All	18 Years to 35 Years Â (Adult)	Adult	Not Applicable	37	Other	Interventional	Intervention Model: Single Group Assignment|Masking: None (Open Label)|Primary Purpose: Basic Science		Single Group Assignment	None (Open Label)	Basic Science	CHRD0714	2015-02-01	2015-11-01	0	2015-11-01	2015-03-04	null	2017-02-13		NR		https://ClinicalTrials.gov/show/NCT02379013
167	NCT03482960	Comparison of 129Xe MRI With 19F MRI in CF Lung Disease		Recruiting	Non-relevant	No Results Available						Cystic Fibrosis	Drug: Hyperpolarized Xenon gas|Drug: PFP		Volume of unventilated lung area after a single 129Xe inhalation and after each inhalation cycle with PFP|Signal-to-noise (SNR) of each modality|Rate constant describing wash-in and wash-out of PFP|Correlation between VDP identified by each modality and spirometry and Lung Clearance Index (LCI)	University of North Carolina, Chapel Hill|Cystic Fibrosis Foundation Therapeutics	All	18 Years and older Â (Adult, Older Adult)	Adult, Older Adult	Early Phase 1	16	Other	Interventional	Allocation: Randomized|Intervention Model: Parallel Assignment|Masking: None (Open Label)|Primary Purpose: Other	Randomized	Parallel Assignment	None (Open Label)	Other	17-2569|XePFP2017	2018-05-29	2019-10-01		2020-04-01	2018-03-29	null	2018-05-31	The University of North Carolina at Chapel Hill, Chapel Hill, North Carolina, United States			https://ClinicalTrials.gov/show/NCT03482960
168	NCT01079390	An Acupuncture Functional Magnetic Resonance Imaging (fMRI) Study on Chronic Pain: Response Reliability and Dose Effect		Completed	Primary	Has Results	Not specified				Has Results	Osteoarthritis, Knee	Device	Device	Knee Injury and Osteoarthritis Outcome Score (KOOS Pain Rating) at 5-7 Weeks Post-Treatment|Cortical Thickness Changes at 5-7 Weeks Post-Treatment	Massachusetts General Hospital|National Center for Complementary and Integrative Health (NCCIH)|Beth Israel Deaconess Medical Center|Brigham and Women's Hospital	All	40 Years to 70 Years Â (Adult, Older Adult)	Adult, Older Adult	Not Applicable	44	Other|NIH	Interventional	Allocation: Randomized|Intervention Model: Parallel Assignment|Masking: Single (Participant)|Primary Purpose: Basic Science	Randomized	Parallel Assignment	Single (Participant)	Basic Science	2009-P-000904|1R21AT004497-01A2	2010-01-01	2013-01-01	3	2014-11-01	2010-03-03	42957	2017-08-10	Massachusetts General Hosptial, Charlestown, Massachusetts, United States	United States		https://ClinicalTrials.gov/show/NCT01079390
169	NCT03305289	FMRI Assessment After Radiofrequency in Trigeminal Neuralgia		Not yet recruiting	Only Primary	No Results Available	Not specified				No	Trigeminal Neuralgia|Pain, Neuropathic	Procedure: pulsed Radiofrequency|Procedure: thermal Radiofrequency	Procedure	pain alleviation	Assiut University	All	20 Years to 65 Years Â (Adult, Older Adult)	Adult, Older Adult	Not Applicable	20	Other	Interventional	Allocation: Randomized|Intervention Model: Parallel Assignment|Masking: Double (Participant, Outcomes Assessor)|Primary Purpose: Treatment	Randomized	Parallel Assignment	Double (Participant, Outcomes Assessor)	Treatment	RF in trigeminal neuralgia	2018-05-01	2018-10-30	0	2019-10-30	2017-10-09	null	2018-01-16		NR		https://ClinicalTrials.gov/show/NCT03305289
170	NCT00591825	fMRI Study Examining Effects of D-cycloserine in Specific Phobia		Completed	Only Primary	Has Results	Task-based fMRI	Emotional processing task (negative stimuli)	Partially specified	Negative valence systems	Has Results	Phobias	Drug: D-cycloserine|Drug: Placebo	Drug	fMRI Brain Activations During Symptom Provocation|Cognitive Functioning Measured Using the Wechsler Memory Scale III (Logical Memory and Faces Subtests)|Cognitive Functioning Measured Using the Rey-Osterrieth Complex Figure Test (RCFT)|Cognitive Functioning Measured Using the Iowa Gambling Test|Cognitive Functioning Measured Using the Wisconsin Card Sorting Task	University of Kansas Medical Center|American Psychological Foundation|Nepalese Psychological Association	All	18 Years to 55 Years Â (Adult)	Adult	Phase 2	54	Other	Interventional	Allocation: Randomized|Intervention Model: Parallel Assignment|Masking: Triple (Participant, Care Provider, Investigator)|Primary Purpose: Treatment	Randomized	Parallel Assignment	Triple (Participant, Care Provider, Investigator)	Treatment	10362|GCRC 0046|HSCL 15970	2006-03-01	2012-12-01	6	2012-12-01	2008-01-11	42891	2017-06-05	University of Kansas Medical Center, Hoglund Brain Imaging Center, Kansas City, Kansas, United States	United States		https://ClinicalTrials.gov/show/NCT00591825
171	NCT01691976	Mild Cognitive Impairment in Men Following Androgen Deprivation		Unknown status	Unknown status	No Results Available						Prostate Cancer	Drug: Oestrogen Patches|Drug: LHRHa		Objective evaluation of mild cognitive impairment on parietal fMRI signals|Objective evaluation of mild cognitive impairment on non-parietal fMRI signals|Electroencephalographic evaluation of mild cognitive impairment|Subjective evaluation of mild cognitive impairment by CANTAB|Subjective evaluation of mild cognitive impairment by ADAS-cog	Imperial College London	Male	50 Years to 90 Years Â (Adult, Older Adult)	Adult, Older Adult	Not Applicable	10	Other	Interventional	Allocation: Randomized|Intervention Model: Parallel Assignment|Masking: None (Open Label)	Randomized	Parallel Assignment	None (Open Label)		CRO2017	2012-10-01	2013-09-01		2014-03-01	2012-09-25	null	2012-10-17	Imperial College Healthcare NHS Trust, London, United Kingdom			https://ClinicalTrials.gov/show/NCT01691976
172	NCT00229840	Evaluation of Functional MRI and DTI (Imaging Techniques) in Children With Epilepsy and Focal Brain Lesions		Completed	Empty outcome measure	No Results Available						Epilepsy	Procedure: Functional MRI, Diffusion Tensor Imaging			Children's Healthcare of Atlanta	All	4 Years to 21 Years Â (Child, Adult)	Child, Adult	Not Applicable	30	Other	Interventional	Allocation: Non-Randomized|Intervention Model: Single Group Assignment|Masking: None (Open Label)|Primary Purpose: Diagnostic	Non-Randomized	Single Group Assignment	None (Open Label)	Diagnostic	Functional MRI	2006-02-01	2008-04-01		2008-04-01	2005-09-30	null	2011-06-27	Children's Healthcare of Atlanta at Scottish Rite, Atlanta, Georgia, United States			https://ClinicalTrials.gov/show/NCT00229840
173	NCT03577106	A Pilot Functional Magnetic Resonance Imaging (fMRI) Study of TMS in Late-Life Severe Worry	TINA	Enrolling by invitation	Non-relevant	No Results Available						Anxiety Disorders Generalized	Device: Transcranial magnetic stimulation (TMS)		Change in worry severity from baseline to post-intervention as measured by the Penn State Worry Questionnaire (PSWQ)	Carmen Andreescu|University of Pittsburgh	All	50 Years and older Â (Adult, Older Adult)	Adult, Older Adult	Not Applicable	20	Other	Interventional	Intervention Model: Single Group Assignment|Masking: None (Open Label)|Primary Purpose: Treatment		Single Group Assignment	None (Open Label)	Treatment	PRO18020214	2018-10-01	2019-06-01		2019-06-01	2018-07-04	null	2018-09-12	University of Pittsburgh, Pittsburgh, Pennsylvania, United States		"Study Protocol and Statistical Analysis Plan", https://ClinicalTrials.gov/ProvidedDocs/06/NCT03577106/Prot_SAP_000.pdf	https://ClinicalTrials.gov/show/NCT03577106
174	NCT03638466	Exploratory fMRI Study on the Treatment for Impulsive Aggression in Children With ADHD		Not yet recruiting	Only Primary	No Results Available	Resting-state fMRI; Task-based fMRI	Aggression task	well specified	Negative valence systems	No	Attention Deficit Hyperactivity Disorder (ADHD)	Drug: SPN-810|Drug: Placebo	Drug	BOLD fMRI contrast (beta value) at baseline and after 4 weeks of treatment with SPN-810 in response to the aggression task. The z-score acquired during resting state fMRI before and after the treatment with SPN-810.|Changes in GABA and Glutamate levels from baseline to the end of treatment	Supernus Pharmaceuticals, Inc.	All	8 Years to 12 Years Â (Child)	Child	Phase 2	30	Industry	Interventional	Allocation: Randomized|Intervention Model: Parallel Assignment|Masking: Quadruple (Participant, Care Provider, Investigator, Outcomes Assessor)|Primary Purpose: Treatment	Randomized	Parallel Assignment	Quadruple (Participant, Care Provider, Investigator, Outcomes Assessor)	Treatment	810P204	2018-09-10	2018-12-31	0	2018-12-31	2018-08-20	null	2018-08-21	Meridien Research aka Florida Clinical Research Center, LLC, Lakeland, Florida, United States|Florida Clinical Research Center, LLC., Maitland, Florida, United States|University of South Florida- Dept. of Psychiatry and Neurosciences, Tampa, Florida, United States|Hugo W Moser Research Institute at Kennedy Krieger, Baltimore, Maryland, United States	United States		https://ClinicalTrials.gov/show/NCT03638466
175	NCT02818036	An fMRI Study of Opioid-related Changes in Neural Activity		Completed	Primary	No Results Available	Task-based fMRI	Social relationship task	well specified	Systems for social processes	No	Social Acceptance	Drug: Naltrexone|Drug: Placebo	Drug	Neural activity (fMRI) in response to the scanner tasks (reading sentences and viewing pictures of known and unknown people)|self-reported feelings of connection (i.e. average of how connected, touched, warm did you feel) in response to the scanner tasks	University of Pittsburgh	All	18 Years to 35 Years Â (Adult)	Adult	Not Applicable	82	Other	Interventional	Allocation: Randomized|Intervention Model: Parallel Assignment|Masking: Double (Participant, Investigator)|Primary Purpose: Basic Science	Randomized	Parallel Assignment	Double (Participant, Investigator)	Basic Science	PRO15010292	2016-08-01	2018-06-21	1	2018-06-21	2016-06-29	null	2018-07-09	University of Pittsburgh, Pittsburgh, Pennsylvania, United States	United States		https://ClinicalTrials.gov/show/NCT02818036
176	NCT01951508	Effects of Methylphenidate, Modafinil, and MDMA on Emotion-processing in Humans: A Pharmaco-fMRI Study		Completed	Only Primary	No Results Available	Task-based fMRI	Emotional faces processing task; Response inhibition task	Partially specified; Partially specified	Systems for social processes; Cognitive control	Yes	Healthy|Substance-related Disorder|Mood Disorder	Drug: Methylphenidate|Drug: Modafinil|Drug: MDMA|Drug: Placebo	Drug	Effect on amygdala and striatum BOLD signal responses to emotional stimuli|Effects on cognitive performance and associated BOLD signal changes in frontal areas|Subjective effects|Neuroendocrine effects|Empathy and social behavior|Physiological effects of methylphenidate, modafinil, and MDMA|Genetic Polymorphisms|Pharmacokinetics of methylphenidate, modafinil, and MDMA	University Hospital, Basel, Switzerland	All	18 Years to 45 Years Â (Adult)	Adult	Early Phase 1	24	Other	Interventional	Intervention Model: Crossover Assignment|Masking: Quadruple (Participant, Care Provider, Investigator, Outcomes Assessor)|Primary Purpose: Basic Science		Crossover Assignment	Quadruple (Participant, Care Provider, Investigator, Outcomes Assessor)	Basic Science	EK 36/13	2013-10-01	2014-12-01	1	2014-12-01	2013-09-26	null	2016-01-21	University Hospital Basel, Basel, Basel-Stadt, Switzerland	Europe		https://ClinicalTrials.gov/show/NCT01951508
177	NCT01040754	fMRI Study of Expectancy on Acupuncture Treatment Outcomes in Knee OA	KOA	Completed	Primary	No Results Available	Task-based fMRI	Pain perception task	well specified	Perception	No	Osteoarthritis, Knee	Other: Acupuncture	Other	The difference (pre- minus post-treatment) in subjective pain rating and fMRI BOLD response to calibrated experimental noxious stimuli (noxious heat and pressure) used as a proxy for endogenous knee pain.	Massachusetts General Hospital|National Center for Complementary and Integrative Health (NCCIH)|Beth Israel Deaconess Medical Center|Brigham and Women's Hospital	All	40 Years to 70 Years Â (Adult, Older Adult)	Adult, Older Adult	Not Applicable	144	Other|NIH	Interventional	Allocation: Randomized|Intervention Model: Parallel Assignment|Masking: Triple (Participant, Investigator, Outcomes Assessor)|Primary Purpose: Basic Science	Randomized	Parallel Assignment	Triple (Participant, Investigator, Outcomes Assessor)	Basic Science	2009P000096|R01AT005280	2009-06-01	2015-10-01	6	2016-02-01	2009-12-30	null	2016-03-14	Massachusetts General Hospital, Charlestown, Massachusetts, United States	United States		https://ClinicalTrials.gov/show/NCT01040754
178	NCT02551029	fMRI and Visceral Perception Upon Capsaicin Infusion		Unknown status	Unknown status	No Results Available						Irritable Bowel Syndrome|Colonic Diseases, Functional|Dyspepsia|Gastrointestinal Diseases|Abdominal Pain|Visceral Pain	Other: Capsaicin|Other: Placebo		Activation of the Nucleus of the Solitary Tract|Activity and connectivity in the Cingulate Cortex, Insula, Thalamus, Prefrontal Cortex, Primary and Secondary Somatosensory Cortex, Amygdala, PAG|Questionnaire for pain (Visual Analogue Scores)|Questionnaire for depression and anxiety|Questionnaire for depression|Questionnaire for personality trait|Questionnaire for quality of life|Questionnaire for…	Maastricht University Medical Center	Female	18 Years to 65 Years Â (Adult, Older Adult)	Adult, Older Adult	Not Applicable	21	Other	Interventional	Intervention Model: Single Group Assignment|Masking: None (Open Label)|Primary Purpose: Basic Science		Single Group Assignment	None (Open Label)	Basic Science	METC 152048|NL51770.068.15	2016-02-01	2016-12-01		2016-12-01	2015-09-16	null	2016-03-18	Maastricht University Medical Center, Maastricht, Netherlands			https://ClinicalTrials.gov/show/NCT02551029
179	NCT01863212	The Role of the FTO Gene in Reward System Activation in Obese and Healthy Subjects	FTO	Unknown status	Unknown status	No Results Available						Obesity|Eating Behavior	Procedure: Blood sampling for genetic analyse|Behavioral: Stroop test|Other: fMRI		Genotyping for variants in the FTO gene associated with overweight and obesity	Uppsala University	All	18 Years to 37 Years Â (Adult)	Adult	Not Applicable	500	Other	Interventional	Allocation: Non-Randomized|Intervention Model: Parallel Assignment|Masking: None (Open Label)|Primary Purpose: Basic Science	Non-Randomized	Parallel Assignment	None (Open Label)	Basic Science	LSF008786	2010-09-01	2014-09-01		2014-09-01	2013-05-27	null	2013-05-27	Uppsala University, Uppsala, Uppsala County, Sweden|dep. Neuroscience, Uppsala University, Uppsala, Uppsala County, Sweden			https://ClinicalTrials.gov/show/NCT01863212
180	NCT00657020	Functional Magnetic Resonance Imaging (fMRI) Investigation of Nicotine Withdrawal Symptoms		Completed	Only Primary	Has Results	Task-based fMRI	Rapid visual information processing (RVIP) task; Divided attention task	well specified; Partially specified	Attention; Attention	Has Results	Smoking	Drug: Nicotine|Drug: Placebo	Drug	Percent Mean Change in Blood Oxygen-level Dependent (BOLD) Scores During Rapid Visual Information Processing (RVIP) Task|Mean Response Time for Correct Responses During RVIP Task|Mean Percentage of Correct Responses During RVIP Task|Percent Mean Change in BOLD Scores During Divided Attention (DIA) Task|Mean Response Time for Correct Responses During DIA Task|Mean Percentage of Correct Responses D…	GlaxoSmithKline	All	18 Years to 55 Years Â (Adult)	Adult	Phase 4	23	Industry	Interventional	Allocation: Randomized|Intervention Model: Crossover Assignment|Masking: Double (Participant, Outcomes Assessor)|Primary Purpose: Basic Science	Randomized	Crossover Assignment	Double (Participant, Outcomes Assessor)	Basic Science	S3250493	2007-09-01	2008-02-01	0	2008-02-01	2008-04-14	40274	2015-03-02		NR		https://ClinicalTrials.gov/show/NCT00657020
181	NCT02010853	Transient Global Amnesia (TGA). Exploratory Study of the Default Mode Network During the Acute Phase	ICTUS	Completed	Only Primary	No Results Available	Resting-state fMRI				Yes	Amnesia	Other: IRMf	Other	The primary judgment criteria will be the difference in activation probabilistic resting state maps between patient and control groups during the acute phase.|memory performance tests and functional activity	University Hospital, Toulouse	All	40 Years to 80 Years Â (Adult, Older Adult)	Adult, Older Adult	Not Applicable	43	Other	Interventional	Allocation: Non-Randomized|Intervention Model: Parallel Assignment|Masking: None (Open Label)|Primary Purpose: Basic Science	Non-Randomized	Parallel Assignment	None (Open Label)	Basic Science	13 201 02|2013-A01271-44	2013-12-01	2015-12-01	2	2015-12-01	2013-12-13	null	2017-03-14	Chu Purpan, Toulouse, France	Europe		https://ClinicalTrials.gov/show/NCT02010853
182	NCT02194933	Monotherapy Brexpiprazole (OPC-34712) Trial in the Treatment of Adults With Schizophrenia With Impulsivity		Completed	Only Primary	Has Results	Task-based fMRI	Go/no-go task; Stop signal task	well specified; well specified	Cognitive control; Cognitive control	Has Results	Schizophrenia With Impulsivity	Drug: Brexpiprazole	Drug	Change From Baseline Brain Activation in the Ventrolateral Prefrontal Cortex (VLPFC) Based on Change From Baseline to Week 6 in fMRI Blood Oxygen-level Dependent (BOLD) Activation Score in the Right VLPFC During Performance of the Go/No-go Task|Change From Baseline Brain Activation in the VLPFC Based on Change From Baseline to Week 6 in fMRI BOLD Activation Score in the Right VLPFC During Perform…	Otsuka Pharmaceutical Development & Commercialization, Inc.|Otsuka Pharmaceutical Co., Ltd.	All	18 Years to 65 Years Â (Adult, Older Adult)	Adult, Older Adult	Phase 3	38	Industry	Interventional	Allocation: Randomized|Intervention Model: Parallel Assignment|Masking: Triple (Participant, Investigator, Outcomes Assessor)|Primary Purpose: Treatment	Randomized	Parallel Assignment	Triple (Participant, Investigator, Outcomes Assessor)	Treatment	331-13-009	2015-02-01	2016-04-01	1	2016-04-01	2014-07-21	43354	2018-09-11	University of California at Irvine Medical Center, Orange, California, United States	United States		https://ClinicalTrials.gov/show/NCT02194933
183	NCT01860677	The Effects of Cranial Electrotherapy Stimulation (CES) on Brain Function, Brain Chemistry and Mood	CES	Completed	Only Primary	Has Results	Task-based fMRI	Not specified	Not specified	Not specified	Has Results	Mood	Device: Fisher Wallace Cranial Stimulator	Device	BOLD fMRI (Neural Activation Patterns/Brain Function) Among Participants Who Completed Both Active and Sham Stimulation Visits|BOLD fMRI (Neural Activation Patterns/Brain Function) in Active Stimulation Arm Only|Change in Positive and Negative Affect Schedule (PANAS) in Active Stimulation Arm|Change in Visual Analogue Scale (VAS) in Active Stimulation Arm	Mclean Hospital|Mending Minds Foundation	All	21 Years to 55 Years Â (Adult)	Adult	Not Applicable	8	Other	Interventional	Allocation: Randomized|Intervention Model: Crossover Assignment|Masking: Triple (Participant, Investigator, Outcomes Assessor)|Primary Purpose: Treatment	Randomized	Crossover Assignment	Triple (Participant, Investigator, Outcomes Assessor)	Treatment	P-001567	2010-05-01	2014-06-01	4	2014-06-01	2013-05-23	42900	2017-06-14	McLean Hospital, Belmont, Massachusetts, United States	United States		https://ClinicalTrials.gov/show/NCT01860677
184	NCT03350789	Efficacy and Mechanism of Acupuncture for Chronic Sciatica Using fMRI		Recruiting	Secondary	No Results Available	Resting-state fMRI; Task-based fMRI	Emotional processing task (International Affective Picture System: neutral, negative); Pain perception task	well specified; well specified	Negative valence systems; Perception	No	Chronic Sciatica	Device: Real acupuncture|Device: Sham acupuncture	Device	Visual analogue scale for bothersomeness|Visual analogue scale for pain intensity|Oswestry Disability Index|EuroQol 5-Dimension|Coping Strategy Questionnaire|Beck Depression Inventory|State-Trait Anxiety Inventory|blood oxygenation level dependent in Magnetic Resonance Image, functional|Adverse events	Kyung Hee University Hospital at Gangdong|National Research Foundation of Korea	All	19 Years to 70 Years Â (Adult, Older Adult)	Adult, Older Adult	Not Applicable	68	Other	Interventional	Allocation: Randomized|Intervention Model: Parallel Assignment|Masking: Double (Participant, Outcomes Assessor)|Primary Purpose: Treatment	Randomized	Parallel Assignment	Double (Participant, Outcomes Assessor)	Treatment	KHNMC OH 2017-08-004-002	2018-04-09	2021-01-01	2	2021-02-01	2017-11-22	null	2018-04-19	Kyung Hee University Hospital at Gangdong, Seoul, Korea, Republic of	Asia		https://ClinicalTrials.gov/show/NCT03350789
185	NCT03488082	MRI Study of Saccadic Adaptation		Not yet recruiting	Only Primary	No Results Available	Task-based fMRI	Saccadic adaptation (target presentations, with or without target jump)	well specified	Perception	No	Healthy Volunteers	Behavioral: fMRI	Behavioral	BOLD signal|Eye movements	Hospices Civils de Lyon	All	18 Years to 40 Years Â (Adult)	Adult	Not Applicable	34	Other	Interventional	Intervention Model: Single Group Assignment|Masking: None (Open Label)|Primary Purpose: Basic Science		Single Group Assignment	None (Open Label)	Basic Science	69HCL18_0200|2018-A00932-53	2018-10-01	2020-04-01	1	2020-04-01	2018-04-04	null	2018-07-27	Inserm U1208, Bron, France	Europe		https://ClinicalTrials.gov/show/NCT03488082
186	NCT00691158	A Study of the Functional Magnetic Resonance Imaging Response to Leptin and Pramlintide		Unknown status	Unknown status	No Results Available						Obesity	Drug: Pramlintide (Amylin)|Drug: Placebo (Normal Saline)|Drug: 2 Metreleptin|Drug: Leptin plus Pramlintide		To measure the fMRI response in the hypothalamus and brainstem, and whole brain, to intravenous leptin, pramlintide, combination leptin and pramlintide, and saline control.|Timed blood samples during infusion will establish the time course for peak levels of infused hormones as well as detectable changes in insulin and glucose levels.	Oregon Health and Science University	All	18 Years to 45 Years Â (Adult)	Adult	Not Applicable	10	Other	Interventional	Allocation: Randomized|Intervention Model: Crossover Assignment|Masking: Triple (Participant, Investigator, Outcomes Assessor)|Primary Purpose: Basic Science	Randomized	Crossover Assignment	Triple (Participant, Investigator, Outcomes Assessor)	Basic Science	eIRB #2168|OCTRI #933	2006-01-01	2012-07-01		2012-07-01	2008-06-05	null	2012-06-06	Oregon Health & Science University, Portland, Oregon, United States			https://ClinicalTrials.gov/show/NCT00691158
187	NCT01576510	fMRI Predictors of Treatment Response in Posttraumatic Stress Disorder (PTSD)		Completed	Secondary	No Results Available	Task-based fMRI	Fear conditioning task	well specified	Negative valence systems	No	Posttraumatic Stress Disorder (PTSD)	Behavioral: Prolonged Exposure (PE)	Behavioral	Change over time in Clinician Administered PTSD Scale (CAPS)|Change over time in brain activation patterns as measured by fMRI	Research Foundation for Mental Hygiene, Inc.|Harvard University|University of Colorado, Boulder	All	18 Years to 60 Years Â (Adult)	Adult	Not Applicable	95	Other	Interventional	Allocation: Non-Randomized|Intervention Model: Single Group Assignment|Masking: None (Open Label)|Primary Purpose: Basic Science	Non-Randomized	Single Group Assignment	None (Open Label)	Basic Science	2R01MH072833-04A2	2010-08-01	2014-05-01	3	2014-06-01	2012-04-12	null	2014-06-24	New York State Psychiatric Institute, New York, New York, United States	United States		https://ClinicalTrials.gov/show/NCT01576510
188	NCT03440021	Single-dose Novel Selective alpha2c Antagonist Pharmaco-MRI Study in Healthy Volunteers	SNAP_MRI	Recruiting	Only Primary	No Results Available	Resting-state fMRI; Task-based fMRI	Not specified	Not specified	Not specified	No	Healthy Volunteer	Drug: ORM-12741|Drug: Placebo	Drug	Effect of ORM-12741 on BOLD signal in fMRI of the brain areas associated with emotional memory|Effect of ORM-12741 on BOLD signal in fMRI of the brain areas associated with working memory|Effect of ORM-12741 on connectivity measures between brain areas as measured with BOLD signal in fMRI obtained in a resting state|Effect of ORM-12741 on memory task performance (as measured by accuracy and respo…	University of Cape Town|Orion Corporation, Orion Pharma|University of Oxford	All	18 Years to 30 Years Â (Adult)	Adult	Phase 1	69	Other|Industry	Interventional	Allocation: Randomized|Intervention Model: Parallel Assignment|Masking: Double (Participant, Investigator)|Primary Purpose: Basic Science	Randomized	Parallel Assignment	Double (Participant, Investigator)	Basic Science	069/2017|N2/19/8/2|DOH-27-0218-5843	2018-03-26	2018-12-01	0	2019-03-01	2018-02-20	null	2018-10-05	UCT Dept. Psychiatry & Mental Health / CUBIC, Cape Town, Western Cape, South Africa	Other		https://ClinicalTrials.gov/show/NCT03440021
189	NCT03133117	Deficits, Adaptation and Cerebral Functional Reorganization of Visual Retinotopic Treatments During Normal and Pathological Aging (Age-related Macular Degeneration and Glaucoma)	VISIOPERICENT	Recruiting	Only Primary	No Results Available	Task-based fMRI	Stimulation task (visual)	Partially specified	Perception	No	Macular Degeneration|Glaucoma	Radiation: Functional Magnetic Resonance Imaging (fMRI)	Radiation	Accuracy of visual tasks in relation to the intensity of cerebral activity measured in fMRI	University Hospital, Grenoble|Laboratoire de Psychologie et Neurocognition (LPNC)	All	18 Years and older Â (Adult, Older Adult)	Adult, Older Adult	Not Applicable	60	Other	Interventional	Intervention Model: Single Group Assignment|Masking: None (Open Label)|Primary Purpose: Basic Science		Single Group Assignment	None (Open Label)	Basic Science	38RC16.070	2017-02-02	2020-02-01	2	2020-02-01	2017-04-28	null	2018-10-11	Clinique Ophtalmologique Universitaire de Grenoble, Grenoble Cedex 9, CHU Albert Michallon - CS 10217, France	Europe		https://ClinicalTrials.gov/show/NCT03133117
190	NCT02406456	Optimisation of Functional MRI-based Neurofeedback for Alcohol Use Disorders		Completed	Real-time fMRI	No Results Available						Alcohol Abuse	Other: Neurofeedback		Neurofeedback success (brain activation difference during neurofeedback and baseline blocks)|Drinking Urges Questionnaire as a measure of alcohol craving|Alcohol Stroop task as a measure of cognitive bias	Cardiff University|European Commission	All	18 Years and older Â (Adult, Older Adult)	Adult, Older Adult	Not Applicable	15	Other	Interventional	Intervention Model: Single Group Assignment|Masking: None (Open Label)|Primary Purpose: Treatment		Single Group Assignment	None (Open Label)	Treatment	BRAINTRAINPILOT	2015-03-01	2015-08-01		2015-08-01	2015-04-02	null	2015-11-11	School of Medicine, Cardiff University, Cardiff, Wales, United Kingdom			https://ClinicalTrials.gov/show/NCT02406456
191	NCT03411889	A Feasibility Study to Develop a Protocol for Functional Lacrimal Magnetic Resonance Imaging		Not yet recruiting	Only Primary	No Results Available	Task-based fMRI	Real-time' drainage of lacrimal flow	Well specified	Perception	No	Lacrimal Duct Obstruction|Lacrimal Stenosis	Diagnostic Test: MRI scanning	Diagnostic Test	A protocol for functional MRI scanning	Brighton and Sussex University Hospitals NHS Trust	All	18 Years and older Â (Adult, Older Adult)	Adult, Older Adult	Not Applicable	20	Other	Interventional	Intervention Model: Single Group Assignment|Masking: None (Open Label)|Primary Purpose: Diagnostic		Single Group Assignment	None (Open Label)	Diagnostic	225255	2018-03-01	2018-12-31	0	2019-03-01	2018-01-26	null	2018-01-26		NR		https://ClinicalTrials.gov/show/NCT03411889
192	NCT00662415	Examining Brain Changes Using Functional Magnetic Resonance Imaging (fMRI) in Amputees With Phantom Limb Pain Following Mirror Therapy		Unknown status	Unknown status	No Results Available						Phantom Limb Pain	Device: mirror-box treatment|Behavioral: observation		The identification of brain regions activated before and after treatment with mirror therapy.|phantom limb pain as measured using the VAS and McGill	United States Department of Defense|National Institute of Mental Health (NIMH)|Walter Reed Army Medical Center	All	18 Years to 75 Years Â (Adult, Older Adult)	Adult, Older Adult	Not Applicable	42	U.S. Fed|NIH	Interventional	Allocation: Non-Randomized|Intervention Model: Parallel Assignment|Masking: None (Open Label)|Primary Purpose: Basic Science	Non-Randomized	Parallel Assignment	None (Open Label)	Basic Science	DCI-0771043	2008-02-01	2010-02-01		2010-02-01	2008-04-21	null	2008-04-21	Walter Reed Army Medical Center, Washington, District of Columbia, United States|National Institutes of Health, Bethesda, Maryland, United States			https://ClinicalTrials.gov/show/NCT00662415
193	NCT00878735	The Effects of a Meditation Retreat on Healthy Volunteers and Cancer Patients: an fMRI Study	Sesshin	Completed	Only Primary	No Results Available	Task-based fMRI	Stroop task; Emotional processing task (negative stimuli)	well specified; Partially specified	Cognitive control; Negative valence systems	No	Healthy|Cancer	Behavioral: Zen meditation	Behavioral	To evaluate the neural correlates of performance modulation on an attention paradigm (the Stroop word-color task; SWCT) and on an emotional paradigm (the frustration paradigm) before and after a Zen meditation retreat.|Anxiety, stress and depression symptoms, self-compassion feelings and mindfulness state will also be evaluated in healthy volunteers and cancer patients.	Hospital Israelita Albert Einstein|Federal University of SÃ£o Paulo	All	18 Years to 65 Years Â (Adult, Older Adult)	Adult, Older Adult	Not Applicable	96	Other	Interventional	Allocation: Randomized|Intervention Model: Parallel Assignment|Masking: Single (Investigator)|Primary Purpose: Supportive Care	Randomized	Parallel Assignment	Single (Investigator)	Supportive Care	Sesshin|Elisa	2008-01-01	2009-01-01	1	null	2009-04-09	null	2014-06-09	Instituto Israelita de Ensino e Pesquisa Albert Einstein, SÃ£o Paulo, Brazil	Other		https://ClinicalTrials.gov/show/NCT00878735
194	NCT00332046	fMRI Study Comparing BOLD Activation Patterns Using GW679769 In Subjects With Social Anxiety Disorder		Completed	Only Primary	No Results Available	Not specified				No	Social Anxiety Disorder	Drug: GW679769	Drug	Change in images of the brain, when stimulated, after once daily dosing for 12 weeks with GW679769, comparator or placebo in subjects with SAD.|Blood levels of GW679769 and comparator at the Week 1 and Week 12 Change in clinical rating scales from baseline to Week 12 Safety & tolerability	GlaxoSmithKline	All	18 Years to 50 Years Â (Adult)	Adult	Phase 1	57	Industry	Interventional	Allocation: Randomized|Intervention Model: Parallel Assignment|Masking: Double|Primary Purpose: Diagnostic	Randomized	Parallel Assignment	Double	Diagnostic	NKF10015	2006-01-01	null	#VALUE!	null	2006-06-01	null	2008-10-16	GSK Investigational Site, La Jolla, California, United States	United States		https://ClinicalTrials.gov/show/NCT00332046
195	NCT00419653	Modulation of Regional Brain Activation in Schizophrenic Patients by Pharmacological Therapy		Terminated	Terminated	No Results Available						Schizophrenia	Drug: Amisulpride|Drug: Olanzapine|Drug: Haloperidol		Activation/deactivation in fMRI	University of Jena|Sanofi	All	18 Years to 65 Years Â (Adult, Older Adult)	Adult, Older Adult	Phase 4	19	Other|Industry	Interventional	Allocation: Randomized|Intervention Model: Parallel Assignment|Masking: Quadruple (Participant, Care Provider, Investigator, Outcomes Assessor)|Primary Purpose: Treatment	Randomized	Parallel Assignment	Quadruple (Participant, Care Provider, Investigator, Outcomes Assessor)	Treatment	1	2003-01-01	2007-09-01		2007-09-01	2007-01-09	null	2008-09-16				https://ClinicalTrials.gov/show/NCT00419653
196	NCT00887601	BOLD Functional Magnetic Resonance Imaging (fMRI) and Cerebral Blood Flow Measurements as Biomarkers for Cognition Enhancing Drugs (3134-006)		Completed	Only Primary	No Results Available	Task-based fMRI	Not specified	Not specified	Not specified	No	Dementia	Drug: MK3134|Drug: Comparator: Placebo|Drug: Donepezil	Drug	Part I: Difference in number of voxels showing a positive response after treatment with donepezil and placebo|Part I: Difference in number of voxels activated for both faces and scenes after treatment with donepezil and placebo|Part II: Number of voxels showing a positive response after varying doses of MK3134 compared to placebo|Part II: Number of voxels activated for both faces and scenes after…	Merck Sharp & Dohme Corp.	Male	18 Years to 45 Years Â (Adult)	Adult	Phase 1	32	Industry	Interventional	Allocation: Randomized|Intervention Model: Crossover Assignment|Masking: Double (Participant, Investigator)|Primary Purpose: Diagnostic	Randomized	Crossover Assignment	Double (Participant, Investigator)	Diagnostic	3134-006|2009_583	2007-08-01	2008-05-01	0	2008-05-01	2009-04-24	null	2015-07-30		NR		https://ClinicalTrials.gov/show/NCT00887601
197	NCT02328976	Hypothalamus Connectivity in Chronic and Episodic Migraine	HYPOTHAMIG	Completed	Only Primary	No Results Available	Resting-state fMRI				Yes	Chronic Migraine	Other: functional Magnetic Resonance Imaging (fMRI)	Other	connectivity index measure	University Hospital, Toulouse	All	18 Years to 65 Years Â (Adult, Older Adult)	Adult, Older Adult	Not Applicable	53	Other	Interventional	Allocation: Non-Randomized|Intervention Model: Single Group Assignment|Masking: None (Open Label)|Primary Purpose: Basic Science	Non-Randomized	Single Group Assignment	None (Open Label)	Basic Science	13 197 02	2014-05-01	2016-01-01	1	2017-02-01	2014-12-31	null	2018-08-14	University Hospital, Toulouse, France	Europe		https://ClinicalTrials.gov/show/NCT02328976
198	NCT03642522	Investigating Predictors of Treatment Response in Treatment-Resistant Depression (TRD) With Interleaved TMS/fMRI		Not yet recruiting	Missing	No Results Available						Major Depressive Disorder|Depression	Device: repetitive transcranial magnetic stimulation		Inventory of Depressive Symptomatology (IDS-30)|Quick Inventory of Depressive Symptomatology (QIDS-SR)	University of British Columbia|University of Victoria	All	18 Years to 80 Years Â (Adult, Older Adult)	Adult, Older Adult	Not Applicable	50	Other	Interventional	Intervention Model: Single Group Assignment|Masking: None (Open Label)|Primary Purpose: Treatment		Single Group Assignment	None (Open Label)	Treatment	H14-02819	2018-09-01	2019-12-31		2020-12-31	2018-08-22	null	2018-08-22	Non-Invasive Neurostimulation Therapies lab, University of British Columbia, Vancouver, British Columbia, Canada			https://ClinicalTrials.gov/show/NCT03642522
199	NCT00662259	Drug Treatment Validation of Functional Magnetic Resonance Imaging in Generalized Anxiety Disorder		Unknown status	Unknown status	No Results Available						Generalized Anxiety Disorder	Drug: Alprazolam (Xanax)|Drug: Placebo		To evaluate the effect of an anxiolytic drug versus placebo on brain activity at rest and during emotional stimuli using fMRI.|To evaluate the effects of an anxiolytic drug versus placebo on eye blink startle response at rest and during emotional stimuli (anxiety potentiated startle, APS) as well as on clinical scales.|To correlate the fMRI measurements with the clinical/behavioral measurements o…	University of California, San Diego|Hoffmann-La Roche	All	18 Years to 65 Years Â (Adult, Older Adult)	Adult, Older Adult	Phase 4	36	Other|Industry	Interventional	Allocation: Randomized|Intervention Model: Parallel Assignment|Masking: Double (Participant, Outcomes Assessor)|Primary Purpose: Treatment	Randomized	Parallel Assignment	Double (Participant, Outcomes Assessor)	Treatment	WP21030	2008-04-01	2009-12-01		2009-12-01	2008-04-21	null	2009-05-22	University of California, San Diego, San Diego, California, United States			https://ClinicalTrials.gov/show/NCT00662259
200	NCT03453216	Impact of Another Person's Presence on Brain and Behavioral Performance	SOFEE	Not yet recruiting	Primary	No Results Available	Task-based fMRI	Behavioral tasks with condition "Social" and condition "Alone"	Partially specified	Systems for social processes	No	Behavior and Behavior Mechanisms	Behavioral: neuropsychological tests	Behavioral	Behavioral performance evaluation|identification through Functional Magnetic Resonance Imaging (fMRI ) of brain activity related to the presence of others|Determination of individual characteristics	HÃ´pital le Vinatier	All	8 Years to 35 Years Â (Child, Adult)	Child, Adult	Not Applicable	160	Other	Interventional	Intervention Model: Single Group Assignment|Masking: None (Open Label)|Primary Purpose: Basic Science		Single Group Assignment	None (Open Label)	Basic Science	2016-A01477-44	2018-09-01	2023-04-03	4	2023-09-30	2018-03-05	null	2018-07-06	CH Le Vinatier, BRON Cedex, RhÃ´ne-Alpes, France	Europe		https://ClinicalTrials.gov/show/NCT03453216
201	NCT01438684	The Impact of RPh201 on Chronic Vegetative State (CVS): fMRI Study	RPh-in-CVS	Suspended	Suspended	No Results Available						Chronic Vegetative State	Drug: RPh201|Drug: Saline		consciousness level measured clinically|Functional magnetic resonance imaging of cortical activity	Hadassah Medical Organization	All	18 Years to 80 Years Â (Adult, Older Adult)	Adult, Older Adult	Phase 1	10	Other	Interventional	Allocation: Randomized|Intervention Model: Parallel Assignment|Masking: Double (Participant, Investigator)|Primary Purpose: Treatment	Randomized	Parallel Assignment	Double (Participant, Investigator)	Treatment	026011- HMO-CTIL	2012-09-01	2019-01-01		2020-10-01	2011-09-22	null	2018-02-06	Netta Levin, Jerusalem, Israel			https://ClinicalTrials.gov/show/NCT01438684
202	NCT01979679	A D2 Receptor Occupancy and fMRI Study in Schizophrenic Subjects Treated With Lurasidone		Completed	Missing	No Results Available						Schizophrenia	Drug: Lurasidone 80 mg|Drug: Lurasidone 120 mg|Drug: Lurasidone 160 mg		D2 receptor occupancy	University of California, Irvine|Dainippon Sumitomo Pharma America	All	18 Years to 60 Years Â (Adult)	Adult	Phase 3	28	Other|Industry	Interventional	Allocation: Randomized|Intervention Model: Parallel Assignment|Masking: Quadruple (Participant, Care Provider, Investigator, Outcomes Assessor)|Primary Purpose: Treatment	Randomized	Parallel Assignment	Quadruple (Participant, Care Provider, Investigator, Outcomes Assessor)	Treatment	2008-6481	2008-12-01	2013-10-01		null	2013-11-08	null	2013-11-08	UCI Medical Center, Orange, California, United States			https://ClinicalTrials.gov/show/NCT01979679
203	NCT00664404	Genetic Differences in Limbic Activation Associated With Nicotine Withdrawal		Completed	Missing	No Results Available						Smoking	Other: Functional Magnetic Resonance Imaging (fMRI)		Stimulus type (positive, negative, neutral, cigarette) by group (Bupropion/ Varenicline/Placebo)	M.D. Anderson Cancer Center|National Institutes of Health (NIH)	All	18 Years and older Â (Adult, Older Adult)	Adult, Older Adult	Phase 3	64	Other|NIH	Interventional	Intervention Model: Single Group Assignment|Masking: None (Open Label)|Primary Purpose: Basic Science		Single Group Assignment	None (Open Label)	Basic Science	2005-0829	2008-04-01	2012-10-01		null	2008-04-23	null	2012-10-24	UT MD Anderson Cancer Center, Houston, Texas, United States			https://ClinicalTrials.gov/show/NCT00664404
204	NCT01417299	The Impact of RPh201 on CVS Patients: Clinical and fMRI Measurements	CVS	Withdrawn	Withdrawn	No Results Available						Chronic Vegetative State	Dietary Supplement: RPh201|Dietary Supplement: saline		change in the awareness status of the patients.	Hadassah Medical Organization	All	18 Years to 80 Years Â (Adult, Older Adult)	Adult, Older Adult	Phase 1|Phase 2	0	Other	Interventional	Allocation: Randomized|Intervention Model: Parallel Assignment|Masking: Triple (Participant, Care Provider, Investigator)|Primary Purpose: Treatment	Randomized	Parallel Assignment	Triple (Participant, Care Provider, Investigator)	Treatment	0260-11-HMO	2011-10-01	2017-10-01		2018-10-01	2011-08-16	null	2015-09-22				https://ClinicalTrials.gov/show/NCT01417299
205	NCT03386903	Acupuncture Regulates Default Mode Network of Chronic Insomnia Disorder Patients : A fMRI Study		Not yet recruiting	Secondary	No Results Available	Resting-state fMRI				Yes	Chronic Insomnia	Device: Ture acupuncture|Device: Sham acupuncture	Device	Sleep quality obtained by questionnaire:Pittsburgh Sleep Quality Index|Brain gray matter|Total sleep time obtained by questionnaire:Pittsburgh Sleep Quality Index|Sleep efficiency obtained by questionnaire:Pittsburgh Sleep Quality Index|Sleep latency obtained by questionnaire:Pittsburgh Sleep Quality Index|Wake after sleep onset obtained by questionnaire:Pittsburgh Sleep Quality Index|Sleep probl…	Beijing Hospital of Traditional Chinese Medicine	All	30 Years to 60 Years Â (Adult)	Adult	Not Applicable	90	Other	Interventional	Allocation: Randomized|Intervention Model: Parallel Assignment|Masking: Double (Participant, Outcomes Assessor)|Primary Purpose: Treatment	Randomized	Parallel Assignment	Double (Participant, Outcomes Assessor)	Treatment	2016BL-033-01	2018-02-28	2018-12-28	0	2019-06-28	2017-12-29	null	2017-12-29	Beijing Hostipal of Traditional Chinese Medicine affiliated to Capital medical University, Beijing, Beijing, China	Asia		https://ClinicalTrials.gov/show/NCT03386903
206	NCT02249715	Development of a Monitoring Set-up and Algorithm Using Functional MRI (fMRI) and EEG for Prediction of Response to Repetitive Deep Transcranial Magnetic Stimulation (rDTMS) for Patients With Parkinson's Disease		Unknown status	Unknown status	No Results Available						Parkinson	Device: Brainsway Multiway deep TMS device (two channels)		Unified Parkinson's Disease Rating Scale (UPDRS)	Sheba Medical Center|Brainsway|ElMindA Ltd	All	40 Years to 75 Years Â (Adult, Older Adult)	Adult, Older Adult	Not Applicable	20	Other|Industry	Interventional	Intervention Model: Single Group Assignment|Masking: None (Open Label)|Primary Purpose: Treatment		Single Group Assignment	None (Open Label)	Treatment	SHEBA-1293-14-OC-CTIL	2014-11-01	2015-12-01		null	2014-09-26	null	2014-09-26				https://ClinicalTrials.gov/show/NCT02249715
207	NCT02375386	Feasibility Assessment of Neurophysiological Measurement in Veterans With LBP		Completed	Primary	No Results Available	Resting-state fMRI; Task-based fMRI	Pain perception task	well specified	Perception	No	Low Back Pain	Procedure: Spinal manipulation|Procedure: Therapeutic touch|Procedure: fMRI|Behavioral: Pain Sensitivity Testing|Other: Questionnaires|Behavioral: Physical Impairment	Multiple Intervention	fMRI during testing of pain changes from approximately Day 3 and Day 5|fMRI during quite rest changes from approximately Day 3 and Day 5|Pain Sensitivity Testing changes from Day 3, Day 4 and Day 5|Pain Intensity|McGill Pain Questionnaire-2|Physical Impairment|Oswestry Disability Questionnaire (ODQ)	University of Florida|National Center for Complementary and Integrative Health (NCCIH)	All	18 Years to 40 Years Â (Adult)	Adult	Not Applicable	3	Other|NIH	Interventional	Allocation: Randomized|Intervention Model: Parallel Assignment|Masking: None (Open Label)|Primary Purpose: Other	Randomized	Parallel Assignment	None (Open Label)	Other	IRB201300827-N|3R01AT006334-02S1	2015-02-01	2017-05-01	2	2017-05-01	2015-03-02	null	2018-04-05	University of Florida, Gainesville, Florida, United States	United States		https://ClinicalTrials.gov/show/NCT02375386
208	NCT03702556	Functional MRI Study Reconstructed Breasts		Not yet recruiting	Only Primary	No Results Available	Task-based fMRI	Stimulation task (somatosensory)	well specified	Perception	Yes	Breast Cancer	Device: MRI scan	Device	The neuroplasticity of the brain after breast reconstruction|Differences in the somatotopy between patients who underwent a breast reconstruction with nerve restoration compared to patients who underwent breast reconstruction without nerve restoration.|Differences in the somatotopy between patients who underwent mastectomy without breast reconstruction compared to patients who underwent breast re…	Maastricht University Medical Center	Female	18 Years and older Â (Adult, Older Adult)	Adult, Older Adult	Not Applicable	30	Other	Interventional	Allocation: Non-Randomized|Intervention Model: Parallel Assignment|Masking: None (Open Label)|Primary Purpose: Diagnostic	Non-Randomized	Parallel Assignment	None (Open Label)	Diagnostic	NL67696.068.18	2018-12-01	2019-06-01	0	2019-06-01	2018-10-11	null	2018-10-11		NR		https://ClinicalTrials.gov/show/NCT03702556
209	NCT00263796	An fMRI Study of the Effect of Intravenous Oxytocin vs. Placebo on Response Inhibition and Face Processing in Autism		Completed	Only Primary	No Results Available	Task-based fMRI	Not specified	Not specified	Not specified	Yes	Autism	Drug: Oxytocin|Drug: Placebo	Drug	Change in BOLD with oxytocin infusion	Anagnostou, Evdokia, M.D.	All	18 Years to 50 Years Â (Adult)	Adult	Phase 1	16	Other	Interventional	Allocation: Randomized|Intervention Model: Parallel Assignment|Masking: Double (Participant, Investigator)|Primary Purpose: Treatment	Randomized	Parallel Assignment	Double (Participant, Investigator)	Treatment	GCO # 04-0749 (2)	2006-03-01	2010-10-01	4	2012-09-01	2005-12-09	null	2014-04-30	Mount Sinai School of Medicine, New York, New York, United States	United States		https://ClinicalTrials.gov/show/NCT00263796
210	NCT00800553	fMRI-behavioral Study of Cholinergic Augmentation With Donepezil in Healthy Sleep Deprived Adults		Completed	Primary	No Results Available	Task-based fMRI	Not specified	Not specified	Not specified	Yes	Sleep Deprivation	Drug: donepezil|Drug: Placebo	Drug	fMRI signal change in response to cholinergic augmentation within the context of sleep deprivation|behavioral changes (response accuracy in a visual short term memory task)	Duke-NUS Graduate Medical School|GlaxoSmithKline	All	21 Years to 35 Years Â (Adult)	Adult	Phase 4	43	Other|Industry	Interventional	Allocation: Randomized|Intervention Model: Crossover Assignment|Masking: Double (Participant, Investigator)|Primary Purpose: Basic Science	Randomized	Crossover Assignment	Double (Participant, Investigator)	Basic Science	CRT108999	2006-11-01	2007-05-01	0	2007-05-01	2008-12-02	null	2016-08-03	Cognitive Neuroscience Laboratory, Duke-NUS Graduate Medical School, Singapore, Singapore	Asia		https://ClinicalTrials.gov/show/NCT00800553
211	NCT03637023	Virtual Reality for Parkinson's Disease		Recruiting	Secondary	No Results Available	Resting-state fMRI				No	Parkinson Disease|Virtual Reality Therapy|Functional Magnetic Resonance Imaging	Behavioral: Virtual Reality|Behavioral: Exercise Therapy|Drug: Pharmacological Treatment	Multiple Intervention	Cognitive Functions|Balance|Motor Functions|Neuroplasticity|Quality of Life in patients with Parkinson's Disease|Mobility|Functional Capacity|Depression|Balance Confidence|Behavioral problems|Cognitive Status	Farzin Hajebrahimi, PT, MSc|Istanbul Medipol University Hospital	All	50 Years to 85 Years Â (Adult, Older Adult)	Adult, Older Adult	Not Applicable	45	Other	Interventional	Allocation: Randomized|Intervention Model: Parallel Assignment|Masking: Triple (Participant, Care Provider, Outcomes Assessor)|Primary Purpose: Treatment	Randomized	Parallel Assignment	Triple (Participant, Care Provider, Outcomes Assessor)	Treatment	PD-VR-2018	2018-05-08	2019-02-08	0	2019-05-08	2018-08-17	null	2018-08-17	Istanbul Medipol University Hospital, Istanbul, BaÄŸcÄ±lar, Turkey	Europe		https://ClinicalTrials.gov/show/NCT03637023
212	NCT03102983	Sensory-motor Interactions in the Perception of Vowels: a Study in Repetition - Suppression	NEUROPHONE	Completed	Only Primary	No Results Available	Task-based fMRI	Prcoessing of vowels	Well specified	Perception	No	Healthy	Other: MRI functional	Other	Evaluate the involvement of the speech motor system in the perception of vowels, using functional magnetic resonance imaging (fMRI).	University Hospital, Grenoble|Gipsa-Lab, DÃ©partement Parole et Cognition	All	18 Years to 45 Years Â (Adult)	Adult	Not Applicable	20	Other	Interventional	Intervention Model: Single Group Assignment|Masking: None (Open Label)|Primary Purpose: Basic Science		Single Group Assignment	None (Open Label)	Basic Science	38RC16.026	2016-10-06	2016-12-01	0	2017-12-01	2017-04-06	null	2018-10-10	CHU Grenoble-Alpes, Grenoble, IsÃ¨re, France	Europe		https://ClinicalTrials.gov/show/NCT03102983
213	NCT03153670	MRI in Patients With Deep Brain Stimulation (DBS)		Recruiting	Only Primary	No Results Available	Not specified				No	Neuro-Degenerative Disease	Other: functional magnetic resonance imaging	Other	Brain areas engaged with deep brain stimulation	University Health Network, Toronto|Manish Ranjan, Functional Neurosurgery, University Health Network|Alexandre Boutet, Neurosurgery, University Health Network	All	18 Years to 85 Years Â (Adult, Older Adult)	Adult, Older Adult	Early Phase 1	30	Other	Interventional	Intervention Model: Single Group Assignment|Masking: None (Open Label)|Primary Purpose: Other		Single Group Assignment	None (Open Label)	Other	14-8255	2017-01-01	2019-07-01	2	2020-07-01	2017-05-15	null	2017-05-30	Toronto Western Hospital, Toronto, Ontario, Canada	Canada		https://ClinicalTrials.gov/show/NCT03153670
214	NCT02074670	fMRI In Spinal Cord Injury Patient After Rehabilitation		Completed	Only Primary	No Results Available	Task-based fMRI	Motor task	Not specified	Sensorimotor Systems	Yes	Spinal Cord Injury	Other: Treadmill gait training	Other	Cortical Motor Area|Functional Index	University of Nove de Julho|Universidade do Vale do ParaÃ­ba|University of Barcelona	All	15 Years to 65 Years Â (Child, Adult, Older Adult)	Child, Adult, Older Adult	Not Applicable	7	Other	Interventional	Intervention Model: Single Group Assignment|Masking: None (Open Label)|Primary Purpose: Treatment		Single Group Assignment	None (Open Label)	Treatment	PL003	2007-02-01	2008-02-01	1	null	2014-02-28	null	2014-02-28	Paulo Roberto Garcia Lucareli, SÃ£o Paulo, Brazil	Other		https://ClinicalTrials.gov/show/NCT02074670
215	NCT02003339	Interest of Functional MRI (Magnetic Resonance Imagery) (in Patients Suffering From Hepatocellular Carcinoma and Treated With Yttrium	ICY	Completed	Only Primary	No Results Available	Not specified				No	Hepatocellular Carcinoma	Other: Additional RMIs	Other	Modifications of functional MRI parameters|Correlation between functional MRIs parameters and tumoral response|Assessment of alternative morphological response criteria : EASL (European Association for study of the liver) and mRECIST (m response evaluation criteria in solid tumor) criteria. Link with RECIST response.|Change of VEGF (vascular endothelial growth factor) release	Center Eugene Marquis	All	18 Years and older Â (Adult, Older Adult)	Adult, Older Adult	Not Applicable	25	Other	Interventional	Intervention Model: Single Group Assignment|Masking: None (Open Label)|Primary Purpose: Diagnostic		Single Group Assignment	None (Open Label)	Diagnostic	2012-JE-CHC-Pron|2012-A00972-41	2013-11-01	2017-11-08	4	2017-11-08	2013-12-06	null	2017-11-22	Centre EugÃ¨ne Marquis, Rennes, France	Europe		https://ClinicalTrials.gov/show/NCT02003339
216	NCT01969617	Effects of Nalmefene After Single Dose on the Blood Oxygen Level Dependent (BOLD) fMRI Signal in the Ventral Striatum to Reward Responding in the Monetary Incentive Delay Task (MIDT), in Non-treatment Seeking Subjects With Alcohol Dependence Following Alcohol Challenge		Completed	Only Primary	No Results Available	Task-based fMRI	Monetary incentive delay (MID) task	well specified	Positive valence systems	Yes	Alcohol Dependence	Drug: Nalmefene 18 mg, then placebo|Drug: Placebo, then Nalmefene 18 mg	Drug	Blood oxygen level dependent (BOLD) fMRI signal in the ventral striatum to reward responding using the monetary incentive delay task (MIDT) task|Safety|Risk of suicidality	H. Lundbeck A/S	Male	20 Years to 65 Years Â (Adult, Older Adult)	Adult, Older Adult	Phase 1	22	Industry	Interventional	Allocation: Randomized|Intervention Model: Crossover Assignment|Masking: Double (Participant, Investigator)|Primary Purpose: Treatment	Randomized	Crossover Assignment	Double (Participant, Investigator)	Treatment	15660A|2013-001154-98	2013-11-01	2014-10-01	0	null	2013-10-25	null	2014-11-11	GB801, London, United Kingdom	Europe		https://ClinicalTrials.gov/show/NCT01969617
217	NCT00914212	A Functional Magnetic Resonance Imaging (fMRI) Study in Overweight and Obese Men (0000-103)		Completed	Only Primary	No Results Available	Not specified				No	Obesity	Drug: Placebo|Drug: Comparator: sibutramine	Drug	Average percent signal change of the top 20% of activated voxels (AvgPSC20) during the fasted condition over six primary brain regions of interest (ROI)|Intraclass coefficient of correlation of the AvgPSC20 assessed during the fed and fasted conditions over the six ROIs|Regional cerebral blood flow (rCBF) during the fasted condition with placebo or sibutramine in the six ROIs|AvgPSC20 in the fed …	Merck Sharp & Dohme Corp.	Male	18 Years to 45 Years Â (Adult)	Adult	Phase 1	15	Industry	Interventional	Allocation: Randomized|Intervention Model: Crossover Assignment|Masking: Double (Participant, Investigator)|Primary Purpose: Diagnostic	Randomized	Crossover Assignment	Double (Participant, Investigator)	Diagnostic	0000-103|103|2009_597	2009-05-01	2009-08-01	0	2009-08-01	2009-06-04	null	2015-10-12		NR		https://ClinicalTrials.gov/show/NCT00914212
218	NCT03124173	Cognitive Control of Language	LANGUAGE	Completed	Primary	No Results Available	Task-based fMRI	Conditional visuo-motor associations task	well specified	Positive valence systems	No	Healthy	Other: Training session|Other: First fMRI session|Other: Second fMRI session|Other: Third session of fMRI	Other	Behavioral data: performance in the task|fMRI data	Hospices Civils de Lyon	All	20 Years to 45 Years Â (Adult)	Adult	Not Applicable	23	Other	Interventional	Intervention Model: Single Group Assignment|Masking: None (Open Label)|Primary Purpose: Basic Science		Single Group Assignment	None (Open Label)	Basic Science	69HCL16_0684	2015-01-14	2016-05-19	1	2016-05-19	2017-04-21	null	2018-01-18	HÃ´pital Henri Mondor, Creteil, France	Europe		https://ClinicalTrials.gov/show/NCT03124173
219	NCT01028820	FMRI Brain Activation of Aripiprazole Treatment in Autism Spectrum Disorders	AripfMRI	Completed	Missing	Has Results						Autism Spectrum Disorder	Drug: Aripiprazole		Baseline and Week 8scores on Children's Yale-Brown Obsessive Compulsive Scale - Pervasive Developmental Disorder Version|Total Repetitive Behavior Scale - Revised (RBS_R)	University of North Carolina, Chapel Hill|Duke University|National Institute of Mental Health (NIMH)	All	10 Years to 55 Years Â (Child, Adult)	Child, Adult	Phase 4	13	Other|NIH	Interventional	Intervention Model: Single Group Assignment|Masking: None (Open Label)|Primary Purpose: Treatment		Single Group Assignment	None (Open Label)	Treatment	090795|K23MH081285	2009-08-01	2011-01-01		2011-01-01	2009-12-09	41709	2014-03-11	University of North Carolina, Chapel Hill, North Carolina, United States|Duke University Medical Center, Durham, North Carolina, United States			https://ClinicalTrials.gov/show/NCT01028820
220	NCT01587196	CURE Addiction Center of Excellence: Brain Mechanisms of Relapse and Recovery	fMRI CURE	Enrolling by invitation	Missing	No Results Available						Prescription Opiate/Medication Dependence	Drug: Vivitrol		The primary drug use outcome is illicit-positive urines during treatment and follow-up.	University of Pennsylvania	All	18 Years to 60 Years Â (Adult)	Adult	Phase 2	72	Other	Interventional	Intervention Model: Single Group Assignment|Masking: None (Open Label)|Primary Purpose: Treatment		Single Group Assignment	None (Open Label)	Treatment	813953	2012-01-01	2020-01-01		2022-01-01	2012-04-30	null	2018-10-04	University of Pennsylvania Addiction Treatment Research Center, Philadelphia, Pennsylvania, United States			https://ClinicalTrials.gov/show/NCT01587196
221	NCT01079689	Brain Activity Changes Measured by EEG and fMRI on Healthy Volunteers After Complex Somatosensory Stimulation	BANS	Completed	Primary	No Results Available	Resting-state fMRI				No	Healthy Volunteers	Other: needle stimulation	Other	Change in brain background rhythms after stimulation (baseline vs. post stimulation) in comparison between the three different point locations.|Changes in resting state functional connectivity after stimulation (baseline vs. post-stimulation) in comparison between the three different point locations	Charite University, Berlin, Germany|Max Planck Institute for Human Cognitive and Brain Sciences|Berlin	All	18 Years to 40 Years Â (Adult)	Adult	Not Applicable	20	Other	Interventional	Allocation: Randomized|Intervention Model: Crossover Assignment|Masking: Single (Participant)|Primary Purpose: Basic Science	Randomized	Crossover Assignment	Single (Participant)	Basic Science	BANS10	2010-02-01	2011-03-01	1	2011-03-01	2010-03-03	null	2012-07-10	Max Planck Institute for Human Cognitive and Brain Sciences, Leipzig, Germany	Europe		https://ClinicalTrials.gov/show/NCT01079689
222	NCT00596622	FMRI Study of Brain Response Before and After Lithium Treatment in People With Bipolar Disorder		Completed	Missing	Has Results						Bipolar Disorder	Drug: Lithium		17-item Hamilton Depression Rating Scale (HDRS)|Young Mania Rating Scale	Indiana University|National Institute of Mental Health (NIMH)	All	15 Years to 60 Years Â (Child, Adult)	Child, Adult	Phase 4	46	Other|NIH	Interventional	Allocation: Non-Randomized|Intervention Model: Single Group Assignment|Masking: None (Open Label)|Primary Purpose: Diagnostic	Non-Randomized	Single Group Assignment	None (Open Label)	Diagnostic	R01MH075025|0607-23|DATR A3-NSS	2007-08-01	2012-01-01		2012-11-01	2008-01-17	42660	2016-10-17	Indiana University Psychiatric Clinic, Indianapolis, Indiana, United States			https://ClinicalTrials.gov/show/NCT00596622
223	NCT00363532	Functional MRI (fMRI) in CGRP Induced Migraine		Completed	Only Primary	No Results Available	Task-based fMRI	Pain perception task	well specified	Perception	Yes	Migraine Without Aura	Drug: infusion of calcitonin gene related peptide (CGRP)	Drug	Changes in BOLD response before and after CGRP infusion.|Changes in BOLD response before and after injection of sumatriptan.	Danish Headache Center	All	18 Years to 55 Years Â (Adult)	Adult	Not Applicable	12	Other	Interventional	Allocation: Non-Randomized|Intervention Model: Single Group Assignment|Masking: Single|Primary Purpose: Treatment	Non-Randomized	Single Group Assignment	Single	Treatment	KA-20060083	2006-09-01	2007-07-01	0	2007-07-01	2006-08-15	null	2009-01-28	Danish Headache Center, Neurological Dep. Glostrup hospital, Glostrup, Denmark	Europe		https://ClinicalTrials.gov/show/NCT00363532
224	NCT02516995	Functional Magnetic Resonance Imaging for High Throughput Curietherapy Planning in Prostate Cancer	FIBROP	Completed	Not BOLD	No Results Available						Prostate Cancer	Device: Functional magnetic resonance imaging|Device: Ultrasound		Quality of imaging [good/good enough/not good enough]	Gustave Roussy, Cancer Campus, Grand Paris	Male	18 Years to 70 Years Â (Adult, Older Adult)	Adult, Older Adult	Not Applicable	10	Other	Interventional	Intervention Model: Single Group Assignment|Masking: None (Open Label)		Single Group Assignment	None (Open Label)		2010-A00440-39|2010/1630	2010-08-01	2013-06-01		2014-07-01	2015-08-06	null	2016-02-10	Gustave Roussy Cancer Campus Grand Paris, Villejuif, Val de Marne, France			https://ClinicalTrials.gov/show/NCT02516995
225	NCT02770105	Theanine and Caffeine on Neurophysiology of Attention	THECNA	Completed	Only Primary	No Results Available	Task-based fMRI	Recognition visual reaction time (RVRT) Task	well specified	Cognitive control	Yes	L-theanine	Other: Theanine|Other: Caffeine|Other: Theanine-Caffeine Combination|Other: Placebo	Other	Differences between fMRI blood oxygen level dependent (BOLD) responses of the brain recorded following administration of each substance and the placebo|Differences between mean recognition visual reaction times recorded following administration of each substance and the placebo|Differences between proportion of errors caused while performing the recognition visual reaction time task following adm…	Texas Tech University	Male	18 Years to 60 Years Â (Adult)	Adult	Not Applicable	9	Other	Interventional	Intervention Model: Crossover Assignment|Masking: Single (Participant)		Crossover Assignment	Single (Participant)		TTUIRB505445	2016-05-01	2016-06-01	0	2016-06-01	2016-05-12	null	2016-09-02	Texas Tech University - Department of Nutritional Sciences, Lubbock, Texas, United States	United States		https://ClinicalTrials.gov/show/NCT02770105
226	NCT02709161	Effects of Amygdala Neurofeedback on Depressive Symptoms		Recruiting	Real-time fMRI	No Results Available						Major Depressive Disorder	Behavioral: real-time fMRI neurofeedback: Amygdala|Behavioral: real-time fMRI neurofeedback: HIPS		Beck Depression Inventory (BDI-II)|PROMIS Item Bank v1.0 - Depression	University of Pittsburgh	All	18 Years to 55 Years Â (Adult)	Adult	Not Applicable	60	Other	Interventional	Allocation: Randomized|Intervention Model: Parallel Assignment|Masking: Quadruple (Participant, Care Provider, Investigator, Outcomes Assessor)|Primary Purpose: Treatment	Randomized	Parallel Assignment	Quadruple (Participant, Care Provider, Investigator, Outcomes Assessor)	Treatment	PRO16010381	2016-10-01	2019-04-01		2019-04-01	2016-03-15	null	2017-11-01	University of Pittsburgh, Pittsburgh, Pennsylvania, United States			https://ClinicalTrials.gov/show/NCT02709161
227	NCT01044758	Levetiracetam and Memory Function in Amnestic Mild Cognitive Impairment (MCI)		Completed	Only Primary	Has Results	Task-based fMRI	Memory task	Not specified	Declarative memory	Has Results	Mild Cognitive Impairment (MCI)	Drug: Levetiracetam 62.5mg|Drug: Levetiracetam 125mg|Drug: Levetiracetam 250mg|Drug: Placebo	Drug	Brain Activity in the Dentate Gyrus / CA3 Subregion of the Hippocampus Measured With Blood Oxygenation Level Dependent (BOLD) Functional MRI|Behavioral Performance as Assessed in the Functional Magnetic Resonance Imaging (fMRI) Memory Task	Johns Hopkins University|National Institute on Aging (NIA)	All	50 Years to 85 Years Â (Adult, Older Adult)	Adult, Older Adult	Phase 2	96	Other|NIH	Interventional	Allocation: Randomized|Intervention Model: Crossover Assignment|Masking: Double (Participant, Investigator)|Primary Purpose: Basic Science	Randomized	Crossover Assignment	Double (Participant, Investigator)	Basic Science	NA_00030573|RC2AG036419	2009-12-01	2012-07-01	2	2012-07-01	2010-01-08	42968	2017-08-21	Johns Hopkins University School of Medicine, Baltimore, Maryland, United States	United States		https://ClinicalTrials.gov/show/NCT01044758
228	NCT01932736	Functional Manifestations of Pressure Changes in the Middle Ear System		Completed	Only Primary	No Results Available	Task-based fMRI	Stimulation task (pressure is varied in the right ear)	well specified	Perception	No	Middle-ear Function	Other: changing ear canal pressure	Other	changes in brain activation during pressure changes	University of Pittsburgh	All	21 Years to 35 Years Â (Adult)	Adult	Not Applicable	5	Other	Interventional	Intervention Model: Single Group Assignment|Masking: None (Open Label)|Primary Purpose: Basic Science		Single Group Assignment	None (Open Label)	Basic Science	PRO13030623	2013-08-01	2014-04-01	0	2016-04-01	2013-08-30	null	2016-06-20	Middle Ear Physiology Laboratory, University of Pittsburgh School of Medicine, Pittsburgh, Pennsylvania, United States	United States		https://ClinicalTrials.gov/show/NCT01932736
229	NCT00937261	Contrasting the Brain Effects of Risperidone and Invega With Functional Magnetic Resonance Imaging (fMRI) and Positron Emission Tomography (PET) Scanning		Unknown status	Unknown status	No Results Available						Schizophrenia	Drug: Risperidone|Drug: Paliperidone		Comparison of BOLD signal activation and FDG metabolism of the DLPFC, superior temporal gyrus and amygdala, and their interaction between Invega and Risperdal	University of California, Irvine|Janssen, LP	All	18 Years to 60 Years Â (Adult)	Adult	Phase 4	96	Other|Industry	Interventional	Allocation: Randomized|Intervention Model: Parallel Assignment|Masking: Triple (Participant, Care Provider, Investigator)|Primary Purpose: Treatment	Randomized	Parallel Assignment	Triple (Participant, Care Provider, Investigator)	Treatment	BIRN 2008-6382	2009-07-01	2010-07-01		2011-01-01	2009-07-10	null	2010-10-28	UC Irvine, Irvine, California, United States			https://ClinicalTrials.gov/show/NCT00937261
230	NCT00112333	Defining Central Circuits of Pain		Completed	Missing	No Results Available						Dyspepsia	Procedure: fMRI		Dyspepsia|Meal fullness	Massachusetts General Hospital	All	18 Years to 64 Years Â (Adult)	Adult	Not Applicable	60	Other	Interventional	Allocation: Non-Randomized|Intervention Model: Single Group Assignment|Masking: None (Open Label)|Primary Purpose: Diagnostic	Non-Randomized	Single Group Assignment	None (Open Label)	Diagnostic	2003-P-001304	2003-10-01	2011-02-01		2011-02-01	2005-06-02	null	2011-07-20	Martinos Center for Biomedical Imaging, Charlestown, Massachusetts, United States			https://ClinicalTrials.gov/show/NCT00112333
231	NCT02976545	Emotional Lived in Patients Suffering From Psychogenic Nonepileptic Seizures : Study by Functional Magnetic Resonance Imaging	EMOCRISES	Recruiting	Only Primary	No Results Available	Task-based fMRI	Emotion processing task	Partially specified	Negative and/or positive valence systems	No	Psychogenic Non-epileptic Seizures	Device: fMRI|Behavioral: psychiatric evaluation	Behavioral	Brain activity	Central Hospital, Nancy, France	Female	18 Years and older Â (Adult, Older Adult)	Adult, Older Adult	Not Applicable	75	Other	Interventional	Allocation: Non-Randomized|Intervention Model: Parallel Assignment|Masking: None (Open Label)|Primary Purpose: Other	Non-Randomized	Parallel Assignment	None (Open Label)	Other	2016-A01295-46	2017-10-03	2019-10-01	1	2020-01-01	2016-11-29	null	2017-10-11	CHRU de Nancy, Nancy, France	Europe		https://ClinicalTrials.gov/show/NCT02976545
232	NCT01864265	Prediction of Response to Certolizumab Pegol Treatment by Functional MRI of the Brain	PreCePRA	Recruiting	Only Primary	No Results Available	Not specified				No	Rheumatoid Arthritis	Drug: Certolizumab Pegol|Drug: Placebo	Drug	Reaching low disease activity|Remission|Quality of Life|SF36|MRI|Normal fMRI|Ultrasound score|Bold signal|Adverse events|Number of patients who discontinue Certolizumab-Pegol	University of Erlangen-NÃ¼rnberg Medical School	All	18 Years and older Â (Adult, Older Adult)	Adult, Older Adult	Phase 3	156	Other	Interventional	Allocation: Randomized|Intervention Model: Parallel Assignment|Masking: Triple (Participant, Investigator, Outcomes Assessor)|Primary Purpose: Treatment	Randomized	Parallel Assignment	Triple (Participant, Investigator, Outcomes Assessor)	Treatment	PreCePRA	2013-07-01	2018-12-01	5	2019-06-01	2013-05-29	null	2016-05-17	University of California, San Diego, San Diego, California, United States|CharitÃ© - UniversitÃ¤tsmedizin Berlin; Campus CharitÃ© Mitte Klinik fÃ¼r Rheumatologie und klinische Immunologie Studienambulanz, Berlin, Germany|University of Erlangen-Nuremberg, Department of Internal Medicine 3, Rheumatology & Immunology, Erlangen, Germany|Centrum fÃ¼r innovative Diagnostik und Therapie (Ciri) Rheumatol…	Europe		https://ClinicalTrials.gov/show/NCT01864265
233	NCT01404273	Functional MRI of Relaxation Response Training in Adults With Attention-Deficit/Hyperactivity Disorder	ADHD	Completed	Only Primary	No Results Available	Task-based fMRI	Multi-source interference task (MSIT)	well specified	Cognitive control	Yes	ADHD	Behavioral: Meditation/Relaxation Response Training	Behavioral	Change in functional magnetic resonance imaging (fMRI) activation from baseline after a 6-week intervention	Massachusetts General Hospital|Centers for Disease Control and Prevention	All	18 Years to 49 Years Â (Adult)	Adult	Not Applicable	12	Other|U.S. Fed	Interventional	Intervention Model: Single Group Assignment|Masking: None (Open Label)|Primary Purpose: Treatment		Single Group Assignment	None (Open Label)	Treatment	2009P002052	2009-09-01	2011-09-01	2	2011-09-01	2011-07-28	null	2013-07-31	Benson-Henry Institute, 151 Merrimac St, 4th Floor, Boston, Massachusetts, United States	United States		https://ClinicalTrials.gov/show/NCT01404273
234	NCT02436499	Chronic Migraine Treatment With Botulinum Toxin-A: an Investigation of Functional Magnetic Resonance Imaging Changes.		Completed	Only Primary	No Results Available	Resting-state fMRI				No	Chronic Migraine	Drug: Botulinum Toxin-A	Drug	function MRI imaging changes	University of Manitoba|Dr. Behzad Mansouri (Co-Primary Investigator)	All	18 Years to 65 Years Â (Adult, Older Adult)	Adult, Older Adult	Phase 4	12	Other	Interventional	Intervention Model: Single Group Assignment|Masking: None (Open Label)|Primary Purpose: Treatment		Single Group Assignment	None (Open Label)	Treatment	B2015:022	2015-07-01	2017-03-01	1	2017-03-01	2015-05-06	null	2017-09-15	University of Manitoba, Winnipeg, Manitoba, Canada	Canada		https://ClinicalTrials.gov/show/NCT02436499
235	NCT03202342	fMRI of Hypothalamic Responses to Taste, Temperature and Glucose	COLD-2	Completed	Only Primary	No Results Available	Task-based fMRI	Taste, temperature and glucose sensing	well specified	Perception	Yes	Healthy	Other: Water|Other: Glucose|Other: Ethyl butyrate|Other: Glucose + ethyl butyrate|Other: Glucose + ethyl butyrate 0 C	Other	Determine hypothalamic function in response to taste, temperature and glucose sensing	Unilever R&D|Leiden University Medical Center	Male	18 Years to 25 Years Â (Adult)	Adult	Not Applicable	16	Industry|Other	Interventional	Allocation: Randomized|Intervention Model: Crossover Assignment|Masking: None (Open Label)|Primary Purpose: Basic Science	Randomized	Crossover Assignment	None (Open Label)	Basic Science	1302	2013-11-11	2014-10-30	0	2014-10-30	2017-06-28	null	2017-06-28	Leids Universitair Medisch Centrum, Leiden, Zuid-Holland, Netherlands	Europe		https://ClinicalTrials.gov/show/NCT03202342
236	NCT03689517	Placebo Modulation of Orthodontic Pain		Completed	Only Primary	No Results Available	Resting-state fMRI; Task-based fMRI	Bite/non-bite task fMRI ( brain activity associated with orthodontic pain)	well specified	Perception	No	Pain	Other: placebo|Device: orthodontic elastic separators	Multiple Intervention	fMRI data change during MRI scan|The chronological changes of anxiety level	West China Hospital	Female	20 Years to 25 Years Â (Adult)	Adult	Not Applicable	23	Other	Interventional	Allocation: Non-Randomized|Intervention Model: Single Group Assignment|Masking: Single (Participant)|Primary Purpose: Treatment	Non-Randomized	Single Group Assignment	Single (Participant)	Treatment	WCHSIRB-D-2014-048	2014-08-07	2016-07-08	1	2016-12-07	2018-09-28	null	2018-09-28		NR		https://ClinicalTrials.gov/show/NCT03689517
237	NCT02079610	Effect of Amygdala Neurofeedback on Depressive Symptoms and Processing Biases		Completed	Real-time fMRI	Has Results						Major Depressive Disorder	Behavioral: real-time fMRI neurofeedback: Amygdala|Behavioral: real-time fMRI neurofeedback: HIPS		Change From Baseline in Montgomery Asberg Depression Rating Scale at 2 Weeks|Change From Baseline Beck Depression Inventory at 2 Weeks|Change From Baseline Hamilton Rating Scale for Depression at 2 Weeks	Laureate Institute for Brain Research, Inc.|National Institute of Mental Health (NIMH)	All	18 Years to 55 Years Â (Adult)	Adult	Not Applicable	36	Other|NIH	Interventional	Allocation: Randomized|Intervention Model: Parallel Assignment|Masking: Quadruple (Participant, Care Provider, Investigator, Outcomes Assessor)|Primary Purpose: Treatment	Randomized	Parallel Assignment	Quadruple (Participant, Care Provider, Investigator, Outcomes Assessor)	Treatment	2013-013-00|4R00MH101235-03	2014-04-01	2016-04-01		2016-04-01	2014-03-06	43003	2017-09-25	Laureate Institute for Brain Research, Tulsa, Oklahoma, United States			https://ClinicalTrials.gov/show/NCT02079610
238	NCT00491348	Effects of Duloxetine on Pathological Worry in Patients With Generalized Anxiety Disorder: A fMRI Study		Terminated	Terminated	No Results Available						Worry|Anxiety	Drug: duloxetine hydrochloride		difference of brain activation on worry	National Taiwan University Hospital	All	18 Years to 65 Years Â (Adult, Older Adult)	Adult, Older Adult	Not Applicable	23	Other	Interventional	Intervention Model: Single Group Assignment|Masking: None (Open Label)|Primary Purpose: Basic Science		Single Group Assignment	None (Open Label)	Basic Science	950508	2007-04-01	2008-11-01		2008-11-01	2007-06-26	null	2008-12-23	National Taiwan University Hospital, Taipei, Taiwan			https://ClinicalTrials.gov/show/NCT00491348
239	NCT01821469	Functional Correlates of Bipolar Disorders and Effects of the Psychoeducation. an fMRI Study	BIP-ED	Completed	Only Primary	No Results Available	Not specified				No	Conditions Influencing Health Status|Bipolar Disorders	Behavioral: psychoeducation	Behavioral	fMRI measurement (neurophysiological [fMRI - activation and functional connectivity])	University Hospital, Grenoble	All	18 Years to 65 Years Â (Adult, Older Adult)	Adult, Older Adult	Not Applicable	45	Other	Interventional	Intervention Model: Single Group Assignment|Masking: None (Open Label)|Primary Purpose: Treatment		Single Group Assignment	None (Open Label)	Treatment	EssaiClinique_"BIP-ED"|2011-A00425-36	2011-05-01	2013-12-01	2	2013-12-01	2013-04-01	null	2014-01-28	Ums Irmage, Grenoble, France	Europe		https://ClinicalTrials.gov/show/NCT01821469
240	NCT01398163	A f-MRI Study Of Affective Changes Associated With Four Weeks Consumption Of A Fermented Dairy Product In Healthy Women		Completed	Empty outcome measure	No Results Available						Healthy Adult Women	Other: 1-Fermented Dairy Product (test)|Other: 2-Milk-based non-fermented dairy product(control)			Danone Research	Female	18 Years to 60 Years Â (Adult)	Adult	Not Applicable	51	Industry	Interventional	Allocation: Randomized|Intervention Model: Parallel Assignment|Masking: Double (Participant, Investigator)|Primary Purpose: Basic Science	Randomized	Parallel Assignment	Double (Participant, Investigator)	Basic Science	NU271	2009-04-01	2010-06-01		2010-12-01	2011-07-20	null	2016-11-25	UCLA - University, Los Angeles, California, United States			https://ClinicalTrials.gov/show/NCT01398163
241	NCT01365338	A Study To Assess Effects Of PF-04958242 On Bold Functional Magnetic Resonance Imaging During Working Memory Activation And Arterial Spin Labeling At Rest In Healthy Subjects		Completed	Only Primary	No Results Available	Task-based fMRI	Working memory task	Not specified	Working memory	No	Schizophrenia	Drug: Placebo|Drug: PF-04958242	Drug	functional magnetic resonance imaging data during working memory task|Arterial spin labeling data	Pfizer|Yale University	All	20 Years to 55 Years Â (Adult)	Adult	Phase 1	112	Industry|Other	Interventional	Allocation: Randomized|Intervention Model: Parallel Assignment|Masking: Triple (Participant, Investigator, Outcomes Assessor)|Primary Purpose: Basic Science	Randomized	Parallel Assignment	Triple (Participant, Investigator, Outcomes Assessor)	Basic Science	B1701003	2011-06-01	2012-12-01	1	2012-12-01	2011-06-03	null	2012-12-24	Pfizer Investigational Site, New Haven, Connecticut, United States|Pfizer Investigational Site, New Haven, Connecticut, United States	United States		https://ClinicalTrials.gov/show/NCT01365338
242	NCT01508494	Cognitive Rehabilitation and Galantamine for Post Stroke Cognitive Impairment	COGICRehab	Unknown status	Unknown status	No Results Available						Stroke|Cognitive Impairment	Drug: Galantamine|Drug: placebo		fMRI	Institut National de la SantÃ© Et de la Recherche MÃ©dicale, France	All	35 Years to 75 Years Â (Adult, Older Adult)	Adult, Older Adult	Phase 2	30	Other	Interventional	Allocation: Randomized|Intervention Model: Parallel Assignment|Masking: Double (Participant, Investigator)|Primary Purpose: Treatment	Randomized	Parallel Assignment	Double (Participant, Investigator)	Treatment	C10-34|2010-024313-32	2011-11-01	2017-11-01		2017-11-01	2012-01-12	null	2016-12-07	Service de Neurologie, CHU Toulouse Purpan, Toulouse, France			https://ClinicalTrials.gov/show/NCT01508494
243	NCT01710449	Evaluation of Regional Ventilation Using 19F MRI of Inert Perfluorinated Gases Mixed With Oxygen		Completed	Non-relevant	No Results Available						COPD|Asthma|Cystic Fibrosis|Emphysema|Small Airways Diseases	Drug: perfluorinated gas/oxygen mixture		MRI image quality of Perfluorinated Gas imaging of the lung	Hal C Charles|Duke University	All	18 Years and older Â (Adult, Older Adult)	Adult, Older Adult	Phase 1	44	Other	Interventional	Allocation: Non-Randomized|Intervention Model: Parallel Assignment|Masking: None (Open Label)|Primary Purpose: Diagnostic	Non-Randomized	Parallel Assignment	None (Open Label)	Diagnostic	Pro00015170|DIAL1001001	2009-09-01	2012-10-01		2012-10-01	2012-10-19	null	2013-12-09	Duke University Medical Center, Durham, North Carolina, United States			https://ClinicalTrials.gov/show/NCT01710449
244	NCT01562678	Liraglutide in Obesity and Diabetes: Identification of CNS Targets Using fMRI		Completed	Only Primary	Has Results	Task-based fMRI	Food cue reactivity task	well specified	Positive valence systems	Has Results	Diabetes|Effects of Liraglutide Administration on Brain Activity|Weight Loss|Hunger	Drug: Liraglutide|Drug: Placebo	Drug	Change Between Highly Desirable vs. Less Desirable Food Cues in the Effect Size of Cortical Activation During Food Visualization	Beth Israel Deaconess Medical Center	All	18 Years to 65 Years Â (Adult, Older Adult)	Adult, Older Adult	Phase 4	28	Other	Interventional	Allocation: Randomized|Intervention Model: Crossover Assignment|Masking: Triple (Participant, Care Provider, Investigator)|Primary Purpose: Basic Science	Randomized	Crossover Assignment	Triple (Participant, Care Provider, Investigator)	Basic Science	2011P000280	2012-03-01	2014-05-01	2	2014-05-01	2012-03-26	42886	2017-05-31	Beth Israel Deaconess Medical Center, Boston, Massachusetts, United States	United States		https://ClinicalTrials.gov/show/NCT01562678
245	NCT02648529	Brain Maturation in Children With Localization Related Epilepsy	DYNAMAT	Active, not recruiting	Secondary	No Results Available	Task-based fMRI	Silent verb generation task; Social cognition task; Declarative memory task; Verbal working memory task ; Spatial working memory task	well specified; Not specified; Partially specified; Partially specified; Partially specified	Language; Systems for social processes; Declarative memory; Working memory; Working memory	No	Benign Childhood Epilepsy With Centro-temporal Spikes (BCECTS)|Focal Cryptogenic Epilepsy of Childhood|Cryptogenic Epilepsy of Childhood	Procedure: MRI|Procedure: functional MRI (fMRI)|Behavioral: neuropsychological assessment	Behavioral	Rate of grey/white matter volume|Changes in fMRI activation of language areas in brain during cognitive tasks|Changes in fMRI activation of social cognition areas in brain during cognitive tasks|Changes in fMRI activation of Working memory areas in brain during cognitive tasks|Changes in fMRI activation of declarative memory areas in brain during cognitive tasks	Hospices Civils de Lyon	All	6 Years to 16 Years Â (Child)	Child	Not Applicable	101	Other	Interventional	Allocation: Non-Randomized|Intervention Model: Parallel Assignment|Masking: None (Open Label)|Primary Purpose: Basic Science	Non-Randomized	Parallel Assignment	None (Open Label)	Basic Science	2011-700	2008-09-01	2020-07-01	11	2020-07-01	2016-01-07	null	2017-08-09	HÃ´pital Femme-MÃ¨re-Enfant, 59 Boulevard Pinel, Bron, France	Europe		https://ClinicalTrials.gov/show/NCT02648529
246	NCT03353649	Applying Novel Technologies and Methods to Inform the Ontology of Self-Regulation: Binge Eating and Smoking		Recruiting	Primary	No Results Available	Task-based fMRI	Regulation task (craving)	well specified	Cognitive control	No	Binge Eating|Smoking, Tobacco|Behavior	Behavioral: Now vs. Later Cue|Device: fMRI	Behavioral	Behavioral Regulation|Regulation of fMRI activation|Changes in fMRI functional connectivity	Stanford University|National Institute on Drug Abuse (NIDA)	Male	18 Years to 50 Years Â (Adult)	Adult	Not Applicable	100	Other|NIH	Interventional	Allocation: Non-Randomized|Intervention Model: Parallel Assignment|Masking: None (Open Label)|Primary Purpose: Basic Science	Non-Randomized	Parallel Assignment	None (Open Label)	Basic Science	5UH2DA041713-02|UH2DA041713	2017-12-08	2018-11-30	0	2018-11-30	2017-11-27	null	2018-08-24	Stanford CNI, Stanford, California, United States	United States		https://ClinicalTrials.gov/show/NCT03353649
247	NCT02745730	RS-fMRI to Nutrient Shakes		Completed	Only Primary	No Results Available	Resting-state fMRI				Yes	Pleasure	Other: Glucose|Other: Fructose|Other: Sucralose|Other: Allulose	Other	Change from baseline in the connectivity in the default mode and salience network: glucose and fructose vs. sucralose and allulose.|2. Change from baseline in the connectivity in the default mode and salience network: glucose vs. fructose.|3. Change from baseline in the connectivity in the default mode and salience network: allulose vs. sucralose.	Unilever R&D|Leiden University Medical Center	Male	18 Years to 25 Years Â (Adult)	Adult	Not Applicable	20	Industry|Other	Interventional	Allocation: Randomized|Intervention Model: Crossover Assignment|Masking: Quadruple (Participant, Care Provider, Investigator, Outcomes Assessor)|Primary Purpose: Basic Science	Randomized	Crossover Assignment	Quadruple (Participant, Care Provider, Investigator, Outcomes Assessor)	Basic Science	REF-ICE-2421	2016-03-01	2016-06-01	0	2016-10-01	2016-04-20	null	2016-11-21	Leids Universitair Medisch Centrum, Leiden, Zuid-Holland, Netherlands	Europe		https://ClinicalTrials.gov/show/NCT02745730
248	NCT02460341	The Effects of Ondansetron on Brain Function		Completed	Only Primary	No Results Available	Task-based fMRI	Not specified	Not specified	Not specified	Yes	Brain Function|Healthy Adults	Drug: ondansetron|Drug: placebo	Drug	BOLD signal in the insula and somatosensory cortex measured by fMRI|BOLD signal in the whole brain measured by fMRI	Icahn School of Medicine at Mount Sinai	All	18 Years to 60 Years Â (Adult)	Adult	Phase 1	54	Other	Interventional	Allocation: Randomized|Intervention Model: Crossover Assignment|Masking: Double (Participant, Investigator)|Primary Purpose: Basic Science	Randomized	Crossover Assignment	Double (Participant, Investigator)	Basic Science	GCO 14-1794	2015-08-01	2017-02-03	1	2017-02-03	2015-06-02	null	2017-04-11	Icahn School of Medicine at Mount Sinai, New York, New York, United States	United States		https://ClinicalTrials.gov/show/NCT02460341
249	NCT00708045	A Multi-modality Imaging Assessment of Chemobrain	Chemobrain	Active, not recruiting	Primary	No Results Available	Task-based fMRI	Memory task	Not specified	Declarative memory	No	Cancer	Procedure: Imaging assessments	Procedure	To use quantitative FDG-PET, functional MRI (fMRI) and co-registered anatomic MRI imaging to better understand the cognitive disorder known as "chemobrain" which effects up to 16 -50% of individuals receiving long-term adjuvant chemotherapy	University of Utah	Female	18 Years to 65 Years Â (Adult, Older Adult)	Adult, Older Adult	Not Applicable	34	Other	Interventional	Intervention Model: Single Group Assignment|Masking: None (Open Label)|Primary Purpose: Diagnostic		Single Group Assignment	None (Open Label)	Diagnostic	HCI21946	2007-05-01	2015-02-01	7	2020-07-01	2008-07-02	null	2018-08-08	Huntsman Cancer Institute, Salt Lake City, Utah, United States	United States		https://ClinicalTrials.gov/show/NCT00708045
250	NCT00843427	fMRI of Language Recovery Following Stroke in Adults		Completed	Missing	No Results Available						Aphasia|Stroke	Behavioral: CIAT		Primary outcome measure is aphasia improvement.	University of Alabama at Birmingham|National Institute of Neurological Disorders and Stroke (NINDS)	All	19 Years and older Â (Adult, Older Adult)	Adult, Older Adult	Not Applicable	24	Other|NIH	Interventional	Allocation: Randomized|Intervention Model: Parallel Assignment|Masking: Quadruple (Participant, Care Provider, Investigator, Outcomes Assessor)|Primary Purpose: Treatment	Randomized	Parallel Assignment	Quadruple (Participant, Care Provider, Investigator, Outcomes Assessor)	Treatment	R01NS048281|1R01NS048281-01A2	2008-09-01	2015-08-01		2015-08-01	2009-02-13	null	2018-05-11	University of Alabama at Birmingham, Birmingham, Alabama, United States			https://ClinicalTrials.gov/show/NCT00843427
251	NCT03119909	Cognitive Adaptation	ADAPCO	Recruiting	Primary	No Results Available	Task-based fMRI	Motor task (active, passive movement); Simple reaction time task	well specified; well specified	Sensorimotor Systems; Cognitive control	Yes	Healthy	Other: First session of fMRI: localization of the premotor areas of the medial frontal cortex|Other: Second fMRI session|Other: Third fMRI Session|Other: Training fMRI session|Other: Pilot behavioral study|Other: fMRI Study	Other	Behavioral data|fMRI data	Hospices Civils de Lyon	All	20 Years to 45 Years Â (Adult)	Adult	Not Applicable	90	Other	Interventional	Allocation: Non-Randomized|Intervention Model: Parallel Assignment|Masking: None (Open Label)|Primary Purpose: Basic Science	Non-Randomized	Parallel Assignment	None (Open Label)	Basic Science	69HCL16_0683	2015-09-24	2020-08-24	4	2020-09-24	2017-04-19	null	2018-10-05	HÃ´pital Henri Mondor, Creteil, France	Europe		https://ClinicalTrials.gov/show/NCT03119909
252	NCT02541136	Neural Changes of Exercise: a Functional MRI Study		Completed	Only Primary	No Results Available	Resting-state fMRI				No	Aerobic Exercise	Behavioral: Aerobic Exercise	Behavioral	Resting state functional MRI|Questionnaire for mental well being|Questionnaire on physical activity|Questionnaire on physical health	University of Dublin, Trinity College	All	18 Years to 65 Years Â (Adult, Older Adult)	Adult, Older Adult	Not Applicable	40	Other	Interventional	Allocation: Randomized|Intervention Model: Parallel Assignment|Masking: Single (Outcomes Assessor)|Primary Purpose: Basic Science	Randomized	Parallel Assignment	Single (Outcomes Assessor)	Basic Science	Rec Ref 2011/45/13	2011-10-01	2014-10-01	3	2015-04-01	2015-09-04	null	2015-09-04		NR		https://ClinicalTrials.gov/show/NCT02541136
253	NCT00707863	Study of Brain Response to Emotional Pictures Using a Magnetic Resonance Imaging (fMRI) While on Escitalopram		Completed	Missing	Has Results						Major Depression	Drug: Escitalopram		17-item Hamilton Depression Rating Scale (HAM-D)	Indiana University School of Medicine|National Alliance for Research on Schizophrenia and Depression|Indiana University	All	18 Years to 50 Years Â (Adult)	Adult	Phase 4	17	Other	Interventional	Allocation: Non-Randomized|Intervention Model: Parallel Assignment|Masking: None (Open Label)|Primary Purpose: Treatment	Non-Randomized	Parallel Assignment	None (Open Label)	Treatment	0711-14	2008-05-01	2012-12-01		2012-12-01	2008-07-01	42660	2016-10-17	Indiana University Adult Psychiatric Clinic, Indianapolis, Indiana, United States			https://ClinicalTrials.gov/show/NCT00707863
254	NCT02020265	fMRI Based EEG Neurofeedback as a Method of Enhancing Emotional Resilience Among Soldiers		Active, not recruiting	Real-time fMRI	No Results Available						Stress|Depression	Device: EEG neurofeedback		Change from baseline at Amygdala modulation ability|Change from baseline in Emotion regulation ability	Tel-Aviv Sourasky Medical Center	All	18 Years to 35 Years Â (Adult)	Adult	Not Applicable	120	Other	Interventional	Allocation: Randomized|Intervention Model: Parallel Assignment|Masking: Single (Participant)|Primary Purpose: Prevention	Randomized	Parallel Assignment	Single (Participant)	Prevention	0080-13	2013-02-01	2018-12-01		2020-12-01	2013-12-24	null	2018-09-25	Tel-Aviv Sourasky medical center, Tel_Aviv, Choose One, Israel			https://ClinicalTrials.gov/show/NCT02020265
255	NCT01197144	Pain Modulation in Rheumatoid Arthritis (RA) - Influence of Adalimumab	PARADE	Unknown status	Unknown status	No Results Available						Arthritis, Rheumatoid|Pain|Fatigue	Drug: adalimumab|Drug: Placebo		Pain processing as measured by Blood Oxygen Level Dependent (BOLD) patterns in functional Magnetic Resonance Imaging (fMRI) of the brain|Fatigue Visual Analogue Scale (VAS)	Karolinska Institutet|Abbott|Swedish Foundation for Strategic Research|The Swedish Research Council	All	18 Years and older Â (Adult, Older Adult)	Adult, Older Adult	Not Applicable	90	Other|Industry	Interventional	Allocation: Randomized|Intervention Model: Parallel Assignment|Masking: Triple (Participant, Care Provider, Investigator)|Primary Purpose: Basic Science	Randomized	Parallel Assignment	Triple (Participant, Care Provider, Investigator)	Basic Science	MR20100114|2009-017163-42	2010-10-01	2016-12-01		2016-12-01	2010-09-09	null	2016-02-05	Dep of Rheumatology, Stockholm, Sweden|MR Centre, Dep of Clinical Neuroscience, Stockholm, Sweden			https://ClinicalTrials.gov/show/NCT01197144
256	NCT01467908	Navigated Brain Stimulation in Diagnosis of Minimally Conscious State	C-fMRI-NBS	Completed	Missing	No Results Available						Vegetative State|Stroke|Brain Injury	Device: Navigated transcranial magnetic brain stimulation		MEP(motor evoked potential) parameter: latency|MEP(motor evoked potential) parameter: amplitude|MEP(motor evoked potential) parameter: motor threshold|conscious state	Clinical Institute of the Brain, Russia|City Hospital No 41, Ekaterinburg, Russia	All	20 Years to 85 Years Â (Adult, Older Adult)	Adult, Older Adult	Not Applicable	6	Other	Interventional	Intervention Model: Single Group Assignment|Masking: None (Open Label)|Primary Purpose: Diagnostic		Single Group Assignment	None (Open Label)	Diagnostic	C-fMRI-NBS	2011-06-01	2012-02-01		2012-10-01	2011-11-09	null	2013-02-15	Clinical Institute of Brain, Ekaterinburg, Sverdlovsk region, Russian Federation			https://ClinicalTrials.gov/show/NCT01467908
257	NCT02463981	Anterior Insula Regulation and Pain Empathy		Completed	Real-time fMRI	Has Results						Anterior Insula Activity During Regulation|Empathic Responses After Anterior Insula Regulation	Device: real-time fMRI neurofeedback training running on Turbo Brain voyager (TBV) 3.2 (Brain Innovation, Maastricht, The Netherlands)		Neural Activity of Anterior Insula During Neorofeedback Training|Pain Empathy Rating Scores	University of Electronic Science and Technology of China	All	18 Years to 30 Years Â (Adult)	Adult	Not Applicable	37	Other	Interventional	Allocation: Randomized|Intervention Model: Parallel Assignment|Masking: Single (Participant)|Primary Purpose: Basic Science	Randomized	Parallel Assignment	Single (Participant)	Basic Science	UESTC-SCAN-02	2015-06-01	2015-07-01		2015-07-01	2015-06-08	43104	2018-01-29				https://ClinicalTrials.gov/show/NCT02463981
258	NCT02715128	Disorder-tailored Transcranial Direct Current Stimulation (tDCS) of the Prefrontal Cortex		Not yet recruiting	Primary	No Results Available	Resting-state fMRI; Task-based fMRI	Cognitive control task	Not specified	Cognitive Control	Yes	Major Depressive Disorder	Device: Transcranial direct current stimulation (tDCS)	Device	FMRI modulations	Ludwig-Maximilians - University of Munich	All	16 Years to 65 Years Â (Child, Adult, Older Adult)	Child, Adult, Older Adult	Not Applicable	30	Other	Interventional	Allocation: Randomized|Intervention Model: Parallel Assignment|Masking: Quadruple (Participant, Care Provider, Investigator, Outcomes Assessor)|Primary Purpose: Basic Science	Randomized	Parallel Assignment	Quadruple (Participant, Care Provider, Investigator, Outcomes Assessor)	Basic Science	493-14	2016-03-01	2019-01-01	2	2020-01-01	2016-03-22	null	2016-03-22	Department of Psychiatry and Psychotherapy, Ludwig-Maximilian University Munich, Munich, Germany	Europe		https://ClinicalTrials.gov/show/NCT02715128
259	NCT03128749	Mindfulness-Based Cognitive Therapy: Efficacy and fMRI-based Response Predictors in a Group of OCD Patients		Recruiting	Primary	No Results Available	Resting-state fMRI; Task-based fMRI	Autobiographical memory task; N-back task	Partially specified; well specified	Declarative memory; Working memory	Yes	Obsessive-Compulsive Disorder	Behavioral: Mindfulness Based Intervention|Drug: Treatment as Usual	Multiple Intervention	Change in Y-BOCS:|Change in OCI-R:|Change in OBQ-44:|Changes in functional brain circuits:|Change in anxiety:|Change in mood from baseline:|Change in positive and negative affect:|Impact of current life events:|Impact of past stressful life events:|Change in attentional domains:|Change in executive Functioning/Cognitive flexibility:|Autobiographical memories:|Change in verbal fluency:|Speech anal…	Corporacion Parc Tauli|Hospital Universitari de Bellvitge|Children's Hospital Medical Center, Cincinnati|University of Arizona	All	18 Years to 50 Years Â (Adult)	Adult	Not Applicable	60	Other	Interventional	Allocation: Randomized|Intervention Model: Sequential Assignment|Masking: Double (Care Provider, Outcomes Assessor)|Primary Purpose: Treatment	Randomized	Sequential Assignment	Double (Care Provider, Outcomes Assessor)	Treatment	CorporacionPT CIR2016/030	2018-01-11	2018-12-01	0	2018-12-01	2017-04-25	null	2018-01-17	Corporacion Sanitaria Parc TaulÃ­, Sabadell, Barcelona, Spain	Europe		https://ClinicalTrials.gov/show/NCT03128749
260	NCT02342366	Characterization of the Prosocial and Prosexual Effects of GHB		Completed	Secondary	No Results Available	Resting-state fMRI; Task-based fMRI	Reward processing task (erotic vs. neutral pictures of persons)	well specified	Positive valence systems	No	Depressive Disorder, Major|Bipolar Disorder|Autistic Disorder	Drug: GHB 35 mg/kg p.o.|Drug: GHB 20 mg/kg p.o.	Drug	Sexual Arousal|Social Cognition and Behavior|Composite measure of Neuroendocrine Parameters|electroencephalography (EEG) activity|fMRI activity	University of Zurich|University of Regensburg|University of Salerno|University of Vienna|University of Freiburg	Male	18 Years to 40 Years Â (Adult)	Adult	Not Applicable	19	Other	Interventional	Allocation: Randomized|Intervention Model: Crossover Assignment|Masking: Double (Participant, Investigator)	Randomized	Crossover Assignment	Double (Participant, Investigator)		PUK-GHB01	2012-02-01	2014-11-01	2	2014-12-01	2015-01-19	null	2015-01-21	Hospital for Psychiatry, University of Zurich, Zurich, Switzerland	Europe		https://ClinicalTrials.gov/show/NCT02342366
261	NCT03560622	Functional Neuroimaging Feedback for Focused Ultrasound Thalamotomy		Not yet recruiting	Only Primary	No Results Available	Resting-state fMRI; Task-based fMRI	Motor task	Not specified	Sensorimotor Systems	Yes	Essential Tremor	Device: multi-modality neuroimaging	Device	connectivity correlates of tremor (CCT)|changes in functional connectivity	Vibhor Krishna|National Institutes of Health (NIH)|Focused Ultrasound Foundation|Ohio State University	All	18 Years and older Â (Adult, Older Adult)	Adult, Older Adult	Not Applicable	30	Other|NIH	Interventional	Allocation: Non-Randomized|Intervention Model: Parallel Assignment|Masking: None (Open Label)|Primary Purpose: Treatment	Non-Randomized	Parallel Assignment	None (Open Label)	Treatment	2018H0035	2018-10-01	2019-12-31	1	2020-06-30	2018-06-18	null	2018-06-20	The Ohio State Medical Center, Columbus, Ohio, United States	United States		https://ClinicalTrials.gov/show/NCT03560622
262	NCT00532480	Study of Brain Response to Emotional Pictures Using a fMRI While on Duloxetine		Completed	Missing	Has Results						Major Depression	Drug: Duloxetine		17-item Hamilton Depression Rating Scale	Indiana University School of Medicine|Eli Lilly and Company|Indiana University	All	18 Years to 60 Years Â (Adult)	Adult	Phase 4	10	Other|Industry	Interventional	Intervention Model: Single Group Assignment|Masking: None (Open Label)|Primary Purpose: Treatment		Single Group Assignment	None (Open Label)	Treatment	0607-22	2007-09-01	2009-04-01		2009-04-01	2007-09-20	42646	2016-10-03	Indiana University Adult Psychiatric Clinic, Indianapolis, Indiana, United States			https://ClinicalTrials.gov/show/NCT00532480
263	NCT01109147	Comparison of the Effects of Aripiprazole and Risperidone on the Pattern of Brain Activation in Schizophrenic Patients		Completed	Only Primary	Has Results	Task-based fMRI	Emotion processing task	Partially specified	Negative and/or positive valence systems	Has Results	Schizophrenia, Undifferentiated Type	Other: Imagery|Genetic: pharmacogenetic sampling	Genetic	Identification of Brain Circuits Involved in a Task of Emotional Congruence (With fMRI)|Assessment of Emotional Reactivity|Assessment of Cognitive and Attentional Abilities|Assessment of Personality Traits|Investigate the Level of Expression of Candidate Genes	Qualissima	All	18 Years to 45 Years Â (Adult)	Adult	Phase 4	67	Other	Interventional	Allocation: Non-Randomized|Intervention Model: Parallel Assignment|Masking: None (Open Label)	Non-Randomized	Parallel Assignment	None (Open Label)		2009-017673-38	2010-12-01	2013-01-01	2	2013-05-01	2010-04-23	41738	2014-04-09	HÃ´pital de la Conception - Service du Pr Dassa -147, boulevard Baille, Marseille cedex 5, France|Sainte-Marguerite Hospital - Psychiatric service -Service du Pr Azorin - 270 boulevard de Sainte Marguerite, Marseille, France	Europe		https://ClinicalTrials.gov/show/NCT01109147
264	NCT03436173	OxSYPan: Oxford Study With Young People on Antidepressants	OxSYPan	Completed	Only Primary	No Results Available	Resting-state fMRI; Task-based fMRI	Emotional faces processing task; Regulation task (emotion)	Partially specified; well specified	Systems for social processes; Cognitive control	No	Depression	Drug: Fluoxetine|Other: Peppermint syrup	Multiple Intervention	Neural activity (BOLD response) in response to angry faces|Neural activity (BOLD response) in task measuring emotional regulation|Resting-state functional connectivity	University of Oxford	All	13 Years to 18 Years Â (Child, Adult)	Child, Adult	Not Applicable	32	Other	Interventional	Allocation: Randomized|Intervention Model: Parallel Assignment|Masking: Quadruple (Participant, Care Provider, Investigator, Outcomes Assessor)|Primary Purpose: Other	Randomized	Parallel Assignment	Quadruple (Participant, Care Provider, Investigator, Outcomes Assessor)	Other	12/SC/0030	2012-05-23	2015-11-10	3	2015-11-10	2018-02-16	null	2018-02-20		NR		https://ClinicalTrials.gov/show/NCT03436173
265	NCT01857518	Depression in Adolescents. A Cerebral Structural, Diffusion, and Functional Magnetic Resonance Imaging Study	ADODEP	Recruiting	Secondary	No Results Available	Not specified				No	Adolescent Depression	Other: -Diagnostic, clinical and psycho-behavioral assessments -Neuroimaging: T1-MRI, DTI-MRI, fMRI	Other	Evidence of white matter microstructure changes|Evidence of grey matter volume changes|Correlation between Functional anatomy of emotional/reward responses and white matter and grey matter structure changes|Grey matter and white matter changes in frontal limbic networks at follow-up in treated patients	Centre Hospitalier St Anne|CENIR Centre de Neuroimagerie de Recherche, Paris|Inserm CEA Research unit U1000 (Neuroimaging in psychiatry)|National Research Agency, France|Assistance Publique - HÃ´pitaux de Paris	All	15 Years to 18 Years Â (Child, Adult)	Child, Adult	Not Applicable	80	Other	Interventional	Allocation: Non-Randomized|Intervention Model: Factorial Assignment|Masking: None (Open Label)|Primary Purpose: Basic Science	Non-Randomized	Factorial Assignment	None (Open Label)	Basic Science	2012-A01466-37|D500	2013-08-31	2018-02-01	4	2018-03-01	2013-05-20	null	2017-10-20	Cochin Hospital, Paris, France	Europe		https://ClinicalTrials.gov/show/NCT01857518
266	NCT00594724	Improving Therapeutic Outcomes in the Tongue Carcinoma Patient: Assessment of Adaptation Using Functional Magnetic Resonance Imaging and Diffusion Tensor Imaging		Completed	Only Primary	No Results Available	Not specified				No	Tongue Carcinoma	Procedure: MRI	Procedure	To utilize fMRI to characterize adaptation to alterations in tongue morphology & function following either surgical therapy, or radiation/chemotherapy to tongue in patients undergoing treatment of malignancies involving the tongue.|Determine relationship between mechanisms of adaptation at level of central nervous system to alterations in function in the tongue.|Determine changes in cortical acti…	Memorial Sloan Kettering Cancer Center|Rockefeller University|New York Presbyterian Hospital	All	21 Years to 75 Years Â (Adult, Older Adult)	Adult, Older Adult	Not Applicable	99	Other	Interventional	Intervention Model: Single Group Assignment|Masking: None (Open Label)|Primary Purpose: Diagnostic		Single Group Assignment	None (Open Label)	Diagnostic	02-093	2002-11-01	2014-06-01	11	2014-06-01	2008-01-16	null	2014-06-12	Memorial Sloan Kettering Cancer Center, New York, New York, United States	United States		https://ClinicalTrials.gov/show/NCT00594724
267	NCT02380573	Cognitive and Functional Connectivity Effects of Methylene Blue in Healthy Aging, Mild Cognitive Impairment and Alzheimer's Disease	MB2	Active, not recruiting	Primary	No Results Available	Resting-state fMRI; Task-based fMRI	Working memory task ; Episodic memory task; Sustained attention task	Not specified; Partially specified; Partially specified	Working memory; Declarative memory; Attention	Yes	Mild Cognitive Impairment|MCI|Aging|Alzheimer's Disease|AD	Drug: Methylene Blue|Drug: FD&C Blue # 2|Drug: Phenazopyridine hydrochloride	Drug	Working memory task fMRI|Working memory task response|Episodic memory task fMRI|Episodic memory task response|Sustained attention task fMRI|Sustained attention task reaction time|Neuropsychological battery composite score|Cerebral blood flow fMRI measures	Peter Fox|Texas Alzheimerâ€™s Research and Care Consortium (TARCC)|The University of Texas Health Science Center at San Antonio	All	45 Years to 89 Years Â (Adult, Older Adult)	Adult, Older Adult	Phase 2	240	Other	Interventional	Allocation: Randomized|Intervention Model: Single Group Assignment|Masking: Quadruple (Participant, Care Provider, Investigator, Outcomes Assessor)|Primary Purpose: Treatment	Randomized	Single Group Assignment	Quadruple (Participant, Care Provider, Investigator, Outcomes Assessor)	Treatment	HSC20150410H	2015-07-01	2017-08-01	2	2019-07-01	2015-03-05	null	2018-01-05	Research Imaging Institute, The University of Texas Health Science Center at San Antonio, San Antonio, Texas, United States	United States		https://ClinicalTrials.gov/show/NCT02380573
268	NCT01140711	Functional MRI Evaluation of Brain Response to Visual Food Stimulation in Morbidly Obese Patients Before and After Bariatric Surgery		Completed	Only Primary	No Results Available	Task-based fMRI	Food cue reactivity task	well specified	Positive valence systems	No	Morbid Obesity|Satiety	Procedure: fMRI imaging following visual stimulation of food and non-food images	Procedure	Change in neuronal activity response to visual food stimuli after bariatric surgery|Change in circulating blood incretin levels after bariatric surgery|Difference in measured parameters between sleeve gastrectomy and gastric bypass	Sheba Medical Center	All	18 Years to 65 Years Â (Adult, Older Adult)	Adult, Older Adult	Not Applicable	30	Other	Interventional	Allocation: Non-Randomized|Intervention Model: Single Group Assignment|Masking: Single (Investigator)|Primary Purpose: Other	Non-Randomized	Single Group Assignment	Single (Investigator)	Other	SHEBA-7649-10-DG-CTIL	2011-01-01	2015-05-01	4	2018-02-01	2010-06-09	null	2018-02-06	Sheba Medical Center, Tel Hashomer, Israel	Asia		https://ClinicalTrials.gov/show/NCT01140711
269	NCT01006707	Functional Magnetic Resonance Imaging of Opioid Withdrawal in Healthy Human Volunteers		Completed	Only Primary	Has Results	Not specified				Has Results	Substance-Related Disorders	Drug: Ondansetron	Drug	Brain Regions With Increases or Decreases in Amplitude of Low Frequency Fluctuations (ALFF) Associated With Ondansetron Administration|Objective Opioid Withdrawal Scale Score 5 Minutes Following Ondansetron or Placebo Administration|Objective Opioid Withdrawal Scale Score 15 Minutes Following Ondansetron or Placebo Administration|Subjective Opioid Withdrawal Scale (SOWS) Score 20 Minutes Followin…	Stanford University	Male	18 Years to 35 Years Â (Adult)	Adult	Not Applicable	15	Other	Interventional	Allocation: Randomized|Intervention Model: Crossover Assignment|Masking: Triple (Participant, Care Provider, Outcomes Assessor)|Primary Purpose: Treatment	Randomized	Crossover Assignment	Triple (Participant, Care Provider, Outcomes Assessor)	Treatment	SU-10212009-4200	2010-11-01	2013-07-01	2	2013-07-01	2009-11-03	43056	2017-11-17	Stanford University School of Medicine, Stanford, California, United States	United States		https://ClinicalTrials.gov/show/NCT01006707
270	NCT00609531	Functional MRI Evaluation of the Effect of Citalopram in Autism Spectrum Disorders		Completed	Primary	No Results Available	Not specified				No	Autism Spectrum Disorders	Drug: Citalopram|Drug: Placebo	Drug	Functional Magnetic Resonance Imaging|Clinicians Global Improvement Scale|Childrens Yale-Brown Obsessive Compulsive Scale	University of North Carolina, Chapel Hill|National Institute of Mental Health (NIMH)	All	10 Years to 55 Years Â (Child, Adult)	Child, Adult	Phase 1	12	Other|NIH	Interventional	Allocation: Randomized|Intervention Model: Parallel Assignment|Masking: Triple (Participant, Care Provider, Investigator)	Randomized	Parallel Assignment	Triple (Participant, Care Provider, Investigator)		04-0975|NIH/NCRR K12 RR023248|The Dana Foundation|K23MH081285	2007-01-01	2009-08-01	2	2009-08-01	2008-02-07	null	2012-10-08	UNC-Chapel Hill, Chapel Hill, North Carolina, United States	United States		https://ClinicalTrials.gov/show/NCT00609531
271	NCT03025334	tDCS on Parkinson's Disease Cognition	tDCS-PD-fMRI	Recruiting	Non-relevant	No Results Available						Parkinson Disease|Mild Cognitive Impairment	Device: transcranial direct current stimulation		cognitive performance in neuropsychological tests	University of Manitoba	All	40 Years and older Â (Adult, Older Adult)	Adult, Older Adult	Not Applicable	24	Other	Interventional	Allocation: Randomized|Intervention Model: Parallel Assignment|Masking: Triple (Participant, Care Provider, Outcomes Assessor)|Primary Purpose: Treatment	Randomized	Parallel Assignment	Triple (Participant, Care Provider, Outcomes Assessor)	Treatment	B2016:052	2017-03-22	2019-12-01		2020-12-01	2017-01-19	null	2018-05-15	University of Manitoba, Winnipeg, Manitoba, Canada			https://ClinicalTrials.gov/show/NCT03025334
272	NCT01811147	Differentiating Unipolar and Bipolar Depression in Young Adults Using fMRI		Completed	Missing	No Results Available						Bipolar Disorder|Major Depression	Drug: Selective Serotonin Reuptake Inhibitor (SSRI)		Hamilton depression rating scale|Young Mania Rating Scale	The Cleveland Clinic	All	15 Years to 30 Years Â (Child, Adult)	Child, Adult	Phase 4	192	Other	Interventional	Allocation: Non-Randomized|Intervention Model: Parallel Assignment|Masking: None (Open Label)|Primary Purpose: Diagnostic	Non-Randomized	Parallel Assignment	None (Open Label)	Diagnostic	IRB 12-1279	2011-11-01	2018-06-01		2018-06-01	2013-03-14	null	2018-08-23	Cleveland Clinic Foundation Center for Behavioral Health, Cleveland, Ohio, United States			https://ClinicalTrials.gov/show/NCT01811147
273	NCT00878085	Functional Magnetic Resonance Imaging (fMRI) and Robot-Assisted Practice of Activities of Daily Living		Completed	Primary	No Results Available	Not specified				Yes	Hemiparesis|Ischemic Stroke|Chronic	Device: Robot Therapy Device|Behavioral: Occupational Therapy	Multiple Intervention	Clinical Measures: Fugl-Meyer (Motor control), Functional Hand Evaluation (ADL), Jebsen Taylor|Biomechanical:Movement Time, Grasp Aperture, Movement Smoothness|Imaging Measures: BOLD response (activation), Laterality Index, Fractional Anisotropy, Fiber Density Index|Clinical Measures: Joint ROM, MMT, Spasticity|Clinical Measures: Pain, Exertion	Medical College of Wisconsin|National Institutes of Health (NIH)|National Institute of Neurological Disorders and Stroke (NINDS)|US Department of Veterans Affairs|Marquette University	All	30 Years to 85 Years Â (Adult, Older Adult)	Adult, Older Adult	Phase 1	61	Other|NIH|U.S. Fed	Interventional	Allocation: Randomized|Intervention Model: Parallel Assignment|Masking: Single (Outcomes Assessor)|Primary Purpose: Treatment	Randomized	Parallel Assignment	Single (Outcomes Assessor)	Treatment	HR|NIH 1K25NS058577 - 01A1	2008-11-01	2013-06-01	4	2013-06-01	2009-04-08	null	2014-02-04	Medical College of Wisconsin, Milwaukee, Wisconsin, United States|Clement J Zablocki VA, Milwaukee, Wisconsin, United States	United States		https://ClinicalTrials.gov/show/NCT00878085
274	NCT00376896	Study On The Effect Of GW876008 On Cerebral Blood Flow In Irritable Bowel Syndrome (IBS) Patients And Healthy Volunteers		Completed	Primary	No Results Available	Task-based fMRI	Emotional faces processing task; Pain perception task	Partially specified; well specified	Systems for social processes; Perception	Yes	Irritable Colon|Irritable Bowel Syndrome (IBS)	Drug: GW876008 200mcg|Drug: GW876008 20mcg|Other: Placebo	Multiple Intervention	Signal reductions in the amygdala during viewing of emotional faces and during abdominal pain threat as measured by the fMRI.|Questionnaires to assess IBS symptoms and anxiety	GlaxoSmithKline	Female	18 Years to 65 Years Â (Adult, Older Adult)	Adult, Older Adult	Phase 1	25	Industry	Interventional	Allocation: Randomized|Intervention Model: Crossover Assignment|Masking: Quadruple (Participant, Care Provider, Investigator, Outcomes Assessor)|Primary Purpose: Treatment	Randomized	Crossover Assignment	Quadruple (Participant, Care Provider, Investigator, Outcomes Assessor)	Treatment	CRI103147	2006-11-01	2008-10-01	1	2008-10-01	2006-09-15	null	2017-05-16	GSK Investigational Site, Los Angeles, California, United States	United States		https://ClinicalTrials.gov/show/NCT00376896
275	NCT01709695	Neurobiological Basis of Response to Guanfacine Extended Release in Children and Adolescents With ADHD		Completed	Missing	Has Results						ADHD|Attention Deficit Hyperactivity Disorder	Drug: Guanfacine Hydrochloride XR|Drug: Placebo		Go/No-go Task Performance Correct Inhibitions|Go/No-go Task Reaction Time|Go/No-go Task Performance Correct Responses|Clinical Global Impressions (CGI-I)|Percentage Change in Atomoxetine Stimulant Side Effects Rating Scale (ASSERS)|Finger Windows|Digit Span|Attention Deficit Hyperactivity Disorder Rating Scale IV (ADHDRS IV)|Continuous Performance Test - Commissions	Icahn School of Medicine at Mount Sinai	All	8 Years to 15 Years Â (Child)	Child	Phase 4	27	Other	Interventional	Allocation: Randomized|Intervention Model: Parallel Assignment|Masking: Quadruple (Participant, Care Provider, Investigator, Outcomes Assessor)|Primary Purpose: Treatment	Randomized	Parallel Assignment	Quadruple (Participant, Care Provider, Investigator, Outcomes Assessor)	Treatment	GCO 09-1825|HSM:10-00415	2011-03-01	2013-12-01		2013-12-01	2012-10-18	43145	2018-02-14	Icahn School of Medicine at Mount Sinai, New York, New York, United States			https://ClinicalTrials.gov/show/NCT01709695
276	NCT01857219	A Brain Imaging Study of Tai Chi on Fibromyalgia		Active, not recruiting	Secondary	No Results Available	Resting-state fMRI				No	Fibromyalgia	Behavioral: Tai chi	Behavioral	Arterial spin labeling (ASL) before and after Tai Chi intervention.|Resting-state BOLD fMRI before and after Tai Chi intervention.	Massachusetts General Hospital	All	18 Years to 50 Years Â (Adult)	Adult	Not Applicable	60	Other	Interventional	Intervention Model: Single Group Assignment|Masking: None (Open Label)|Primary Purpose: Basic Science		Single Group Assignment	None (Open Label)	Basic Science	2012P002574	2013-01-01	2015-11-01	2	2018-11-01	2013-05-20	null	2017-01-30	Massachusetts General Hospital, Charlestown, Massachusetts, United States	United States		https://ClinicalTrials.gov/show/NCT01857219
277	NCT01644539	Brain Activity and Hormonal Changes During Food Administration		Completed	Primary	No Results Available	Not specified				No	Appetite Regulation	Dietary Supplement: Water with guar gum - Non Caloric|Dietary Supplement: Chocolate milk - Oral Caloric|Dietary Supplement: Chocolate milk - Intra Gastric Caloric	Dietary Supplement	Changes from baseline (when hungry) in brain activation during food infusion.|Area under the curve of serum concentrations of hormones at a time frame of 30 minutes during and after food administration.|Area under the curve in appetite ratings at a time frame of 30 min, as an effect of food administration.|Energy intake (kJ) from the breakfast|Changes from baseline in brain activity after food ad…	UMC Utrecht	Male	18 Years to 35 Years Â (Adult)	Adult	Not Applicable	16	Other	Interventional	Allocation: Randomized|Intervention Model: Crossover Assignment|Masking: Single (Participant)|Primary Purpose: Basic Science	Randomized	Crossover Assignment	Single (Participant)	Basic Science	NL 35991.041.11	2011-07-01	2011-12-01	0	2011-12-01	2012-07-19	null	2017-05-04	UMC Utrecht - division Beeld, Utrecht, Netherlands	Europe		https://ClinicalTrials.gov/show/NCT01644539
278	NCT01216449	Effects of Intravenous (IV) Citalopram on Emotional Brain Activity in Healthy Young and Elderly Adults		Completed	Only Primary	No Results Available	Task-based fMRI	Emotion processing task	Partially specified	Negative and/or positive valence systems	No	Healthy Young and Elderly Volunteers	Drug: Intravenous Citalopram|Drug: Normal Saline	Drug	BOLD fMRI Response|Genetics and Cognitive/Emotional Change	Rotman Research Institute at Baycrest|Centre for Addiction and Mental Health|University of Toronto	Male	20 Years and older Â (Adult, Older Adult)	Adult, Older Adult	Not Applicable	29	Other	Interventional	Allocation: Randomized|Intervention Model: Crossover Assignment|Masking: Quadruple (Participant, Care Provider, Investigator, Outcomes Assessor)|Primary Purpose: Other	Randomized	Crossover Assignment	Quadruple (Participant, Care Provider, Investigator, Outcomes Assessor)	Other	14458	2009-04-01	2011-10-01	2	2016-03-01	2010-10-07	null	2018-08-28	Rotman Research Institute at Baycrest, Toronto, Ontario, Canada	Canada		https://ClinicalTrials.gov/show/NCT01216449
279	NCT03655769	fMRI Analysis of Aging and Awareness in Conditioning		Active, not recruiting	Missing	No Results Available						Transcranial Direct Current Stimulation	Device: transcranial direct current stimulation|Device: sham transcranial direct current stimulation		CS-US Awareness|Line bisection test of left-hemifield neglect|Eyeblink conditioned responding	Johns Hopkins University|National Institute on Aging (NIA)	All	20 Years to 30 Years Â (Adult)	Adult	Not Applicable	16	Other|NIH	Interventional	Allocation: Randomized|Intervention Model: Parallel Assignment|Masking: Single (Participant)|Primary Purpose: Basic Science	Randomized	Parallel Assignment	Single (Participant)	Basic Science	NA_00045404|R01AG021501	2010-11-09	2018-12-31		2018-12-31	2018-08-31	null	2018-08-31				https://ClinicalTrials.gov/show/NCT03655769
280	NCT01329601	Effect of Cognitive Intervention in Alzheimer's Disease (AD) on Functional Cortical Networks in fMRI	ECIF	Unknown status	Unknown status	No Results Available						Dementia of the Alzheimer Type	Behavioral: StaCog, stage specific cognitive Intervention|Behavioral: booklet based training		California Verbal Learning Test|functional cortical activity in fMRI	University of Rostock|DZNE, German Center for Neurodegenerative Disorders, Germany	All	55 Years and older Â (Adult, Older Adult)	Adult, Older Adult	Phase 4	24	Other	Interventional	Allocation: Non-Randomized|Intervention Model: Parallel Assignment|Masking: None (Open Label)|Primary Purpose: Treatment	Non-Randomized	Parallel Assignment	None (Open Label)	Treatment	Int_HRO_1	2011-01-01	2011-10-01		2011-12-01	2011-04-06	null	2011-04-06	Department of Psychiatry, University of Rostock, Rostock, Mecklenburg-Western Pomerania, Germany			https://ClinicalTrials.gov/show/NCT01329601
281	NCT03230253	Effects and Mechanism of Two Hybrid Exercise-cognitive Trainings in Mild Ischemic Stroke With Cognitive Decline		Not yet recruiting	Only Primary	No Results Available	Resting-state fMRI				Yes	Stroke Patients With Cognitive Decline	Behavioral: Sequential training|Behavioral: Dual training|Behavioral: Control training	Behavioral	fMRI (change is being assessed)|Serum BDNF level|Antioxidative marker|Glucose indicator|Plasma lipid level|Montreal Cognitive Assessment (MoCA)|Wechsler Memory Scale - Third Edition (WMS-III)|Wechsler Adult Intelligence Scale - Third Edition (WAIS-III)|Useful Field of View (UFOV)|Stroop Color-Word test|Dual-task test|Time up and go test (TUG)|Six-minute walk test (6MWT)|International Physical Act…	Chang Gung Memorial Hospital	All	20 Years to 80 Years Â (Adult, Older Adult)	Adult, Older Adult	Not Applicable	75	Other	Interventional	Allocation: Randomized|Intervention Model: Parallel Assignment|Masking: Single (Outcomes Assessor)|Primary Purpose: Treatment	Randomized	Parallel Assignment	Single (Outcomes Assessor)	Treatment	KMUHIRB-F(II)-20170040	2017-09-30	2019-07-31	1	2019-07-31	2017-07-26	null	2017-07-26	Kaohsiung Municipal Siaogang Hospital, Kaohsiung, Taiwan	Asia		https://ClinicalTrials.gov/show/NCT03230253
282	NCT03421808	EEG Synchronized TMS Trial for Depression		Not yet recruiting	Secondary	No Results Available	Not specified				Yes	Depression	Device: Transcranial Magnetic Stimulation (TMS)	Device	Remission Rate|EEG phase synchronization|EEG-TMS-fMRI Bold changes in cingulate cortex	Medical University of South Carolina|National Institute of Mental Health (NIMH)	All	21 Years to 70 Years Â (Adult, Older Adult)	Adult, Older Adult	Phase 2|Phase 3	60	Other|NIH	Interventional	Allocation: Randomized|Intervention Model: Parallel Assignment|Masking: Quadruple (Participant, Care Provider, Investigator, Outcomes Assessor)|Primary Purpose: Treatment	Randomized	Parallel Assignment	Quadruple (Participant, Care Provider, Investigator, Outcomes Assessor)	Treatment	Pro00074695|R21MH106775-01	2018-11-01	2021-01-01	2	2021-03-01	2018-02-05	null	2018-10-11	Medical University of South Carolina Brain Stimulation Division, Charleston, South Carolina, United States	United States		https://ClinicalTrials.gov/show/NCT03421808
283	NCT03550092	Analysis of Brain Activity to Uncover Brain-behavior Relationships Related to Therapy Outcomes in Aphasia		Recruiting	Primary	No Results Available	Resting-state fMRI; Task-based fMRI	Language task	Not specified	Language	No	Aphasia	Behavioral: Abstract Semantic Association Network Training (AbSANT)	Behavioral	Therapy Effect Size: Change in word generation performance from pre- to post-treatment measured using a version of Cohen's d|Change in fMRI activation patters from pre- to post-treatment	Penn State University	All	Child, Adult, Older Adult	Child, Adult, Older Adult	Not Applicable	22	Other	Interventional	Intervention Model: Single Group Assignment|Masking: None (Open Label)|Primary Purpose: Other		Single Group Assignment	None (Open Label)	Other	1R21DC016708-01A1	2018-09-25	2020-12-01	2	2021-06-01	2018-06-08	null	2018-10-02	Hershey Medical Campus, Hershey, Pennsylvania, United States	United States		https://ClinicalTrials.gov/show/NCT03550092
284	NCT00202423	Use of Cannabinoids in Patients With Multiple Sclerosis		Unknown status	Unknown status	No Results Available						Multiple Sclerosis	Drug: Sativex		To evaluate the effect of Sativex on: a)patterns of brain activation associated with movement(fMRI); b) changes in level of spasticity (H-reflex); c)changes in intracortical excitability and on synaptic intracortical network of the motor areas(TMS).	S. Andrea Hospital|University of Roma La Sapienza	All	18 Years to 60 Years Â (Adult)	Adult	Phase 2	20	Other	Interventional	Allocation: Randomized|Intervention Model: Crossover Assignment|Masking: Double|Primary Purpose: Treatment	Randomized	Crossover Assignment	Double	Treatment	NEU-CAN-04|CRI.FS032	2005-07-01	null		null	2005-09-20	null	2005-11-29	Department of Neurology- University of Rome la Sapienza, Rome, Italy			https://ClinicalTrials.gov/show/NCT00202423
285	NCT03289923	Concurrent fMRI-guided rTMS and Cognitive Therapy for the Treatment of Major Depressive Episodes		Recruiting	Only Primary	No Results Available	Resting-state fMRI				Yes	Major Depressive Disorder	Other: TMS+SST|Other: Sham TMS + Sham Therapy|Device: TMS|Behavioral: Cogntive Therapy	Multiple Intervention	Change in magnitude of Bold signal|Electrophysiological changes using MEG and EEG measures|Clinical Rating Scales: BSL, C-SSRS, CTQ, HAM-A, NIH-BFI, PANAS, RBANS, RRS, SHAPS, and TLEQ	National Institute of Mental Health (NIMH)|National Institutes of Health Clinical Center (CC)	All	18 Years to 65 Years Â (Adult, Older Adult)	Adult, Older Adult	Phase 4	50	NIH	Interventional	Allocation: Randomized|Intervention Model: Parallel Assignment|Masking: Double (Participant, Outcomes Assessor)|Primary Purpose: Treatment	Randomized	Parallel Assignment	Double (Participant, Outcomes Assessor)	Treatment	170147|17-M-0147	2018-05-17	2019-01-31	0	2019-01-31	2017-09-21	null	2018-06-29	National Institutes of Health Clinical Center, Bethesda, Maryland, United States	United States		https://ClinicalTrials.gov/show/NCT03289923
286	NCT02551445	A fMRI Pilot Study of the Effects of Meal-support in Eating Disorders.	ET4AN	Completed	Missing	No Results Available						Anorexia Nervosa	Behavioral: Gradual exposure to food stimuli		Body mass index (body weight in kilograms divided by height in meters squared).|Eating Disorder Examination Questionnaire (TOTAL subscale).|Visual analogue scale measuring anxiety symptoms. Participants are asked to answer the question "How anxious do you feel in this moment?" in response to viewing food pictures during a brain scan.|Likert scale measuring participants' confidence to challenge th…	King's College London	Female	19 Years to 60 Years Â (Adult)	Adult	Not Applicable	37	Other	Interventional	Intervention Model: Single Group Assignment|Masking: None (Open Label)|Primary Purpose: Treatment		Single Group Assignment	None (Open Label)	Treatment	PIEF-2011-299232	2011-09-01	2011-09-01		2014-09-01	2015-09-16	null	2015-09-16	Valentina Cardi, London, United Kingdom			https://ClinicalTrials.gov/show/NCT02551445
287	NCT02749422	fMRI Guided TMS Enhancement of Associative Memory Networks		Completed	Secondary	No Results Available	Resting-state fMRI				Yes	Epilepsy	Device: MagStim RapidStim2	Device	Change in score on cognitive testing face recognition task|fMRI Connectivity	New York University School of Medicine	All	18 Years to 40 Years Â (Adult)	Adult	Not Applicable	8	Other	Interventional	Allocation: Randomized|Intervention Model: Parallel Assignment|Masking: Single (Investigator)|Primary Purpose: Supportive Care	Randomized	Parallel Assignment	Single (Investigator)	Supportive Care	15-00732	2016-10-14	2017-09-30	0	2017-09-30	2016-04-25	null	2018-05-17	New York University School of Medicine, New York, New York, United States	United States		https://ClinicalTrials.gov/show/NCT02749422
288	NCT03508362	Neurobiological Substrate of Social Context on Cognitive Control in Drug Users	STNdrugaddict	Recruiting	Only Primary	No Results Available	Task-based fMRI	Stop signal task	well specified	Cognitive control	Yes	Drug Use	Device: Functional Magnetic Resonance Imaging (fRMI)	Device	Functional MRI highlighting a specific modulation of the structures involved in the cognitive control circuit	Assistance Publique Hopitaux De Marseille	All	18 Years to 65 Years Â (Adult, Older Adult)	Adult, Older Adult	Not Applicable	50	Other	Interventional	Allocation: Non-Randomized|Intervention Model: Parallel Assignment|Masking: None (Open Label)|Primary Purpose: Other	Non-Randomized	Parallel Assignment	None (Open Label)	Other	2017-64|2017-A03395-48	2018-04-16	2020-04-15	1	2020-04-15	2018-04-25	null	2018-04-25	Assistance Publique HÃ´pitaux de Marseille, Marseille, France	Europe		https://ClinicalTrials.gov/show/NCT03508362
289	NCT03450239	Functional Magnetic Resonance Imaging (fMRI) Investigation Into Compulsivity in Anorexia		Completed	Only Primary	No Results Available	Resting-state fMRI; Task-based fMRI	Attentional switching task which examines set-shifting and reversal-learning component	well specified	Cognitive control	Yes	Anorexia Nervosa in Remission (Disorder)|Compulsive Behavior	Other: MRI	Other	Blood Oxygen-Level Dependent (BOLD) signal whilst performing set-shifting and reversal-learning|Differences between groups in the connectivity of the fronto-parietal and default mode networks using independent components analysis, dual regression and permutation testing across the brain.|The correlation of the default mode network and frontoparietal network activity with perseverative errors on t…	University of Oxford	Female	18 Years to 40 Years Â (Adult)	Adult	Not Applicable	40	Other	Interventional	Allocation: Non-Randomized|Intervention Model: Parallel Assignment|Masking: None (Open Label)|Primary Purpose: Basic Science	Non-Randomized	Parallel Assignment	None (Open Label)	Basic Science	R47959/RE004	2017-05-05	2018-02-07	0	2018-02-07	2018-03-01	null	2018-04-05	Department of Psychiatry, University of Oxford, Oxford, Oxfordshire, United Kingdom	Europe		https://ClinicalTrials.gov/show/NCT03450239
290	NCT03019822	Role of Dopamine, Serotonin and 5-HT2A Receptors in Emotion Processing	LAM	Active, not recruiting	Primary	No Results Available	Resting-state fMRI; Task-based fMRI	Emotional processing task (negative stimuli)	Partially specified	Negative valence systems	Yes	Healthy	Drug: LSD|Drug: MDMA|Drug: Amphetamine|Drug: Placebo	Drug	Emotional enhancement as determined by fMRI|fMRI brain activity|Resting State fMRI|Effect Modulation by personality traits (assessed with questionnaires),|Effect Modulation by amygdala reactivity to fear (assessed in the fMRI)|Effect Modulation by genetic polymorphisms (determined by genotyping of each subject)	University Hospital, Basel, Switzerland	All	25 Years to 50 Years Â (Adult)	Adult	Early Phase 1	28	Other	Interventional	Allocation: Randomized|Intervention Model: Crossover Assignment|Masking: Quadruple (Participant, Care Provider, Investigator, Outcomes Assessor)|Primary Purpose: Basic Science	Randomized	Crossover Assignment	Quadruple (Participant, Care Provider, Investigator, Outcomes Assessor)	Basic Science	BASEC 2016-01827	2017-02-01	2018-12-01	1	2018-12-01	2017-01-13	null	2018-08-16	University Hospital Basel, Basel, Basel Stadt, Switzerland	Europe		https://ClinicalTrials.gov/show/NCT03019822
291	NCT03170258	Self-activation in Individuals With and Without Nicotine Dependence		Recruiting	Real-time fMRI	No Results Available						Addiction Nicotine	Device: Neurofeedback (from fMRI and/or EEG)		Change in reward-related brain activation|Dopamine availability|Onset to smoking a cigarette	Duke University|National Institutes of Health (NIH)|Brain & Behavior Research Foundation	All	18 Years to 45 Years Â (Adult)	Adult	Not Applicable	100	Other|NIH	Interventional	Allocation: Randomized|Intervention Model: Parallel Assignment|Masking: Single (Participant)|Primary Purpose: Basic Science	Randomized	Parallel Assignment	Single (Participant)	Basic Science	Pro00081458|UL1TR001117|24393	2018-02-28	2019-04-01		2019-04-01	2017-05-31	null	2018-03-22	Center for Cognitive Neuroscience, Durham, North Carolina, United States			https://ClinicalTrials.gov/show/NCT03170258
292	NCT02659488	Lisdexamfetamine in Binge Eating Disorder (BED): fMRI Effects		Unknown status	Unknown status	No Results Available						Binge Eating Disorder	Drug: Lisdexamfetamine		Measurement of ventral prefrontal, striatal, and amygdala brain activation, assessed using food cues.|Clinical Global Impression Improvement Scale (CGI-I)|Yale Brown Obsessive-Compulsive Scale modified for binge eating (YBOC-BE)|Binge Eating Scale (BES)|Weight	Lindner Center of HOPE|University of Cincinnati	Female	18 Years to 55 Years Â (Adult)	Adult	Phase 2	40	Other	Interventional	Intervention Model: Single Group Assignment|Masking: None (Open Label)		Single Group Assignment	None (Open Label)		2015-2882	2015-09-01	2017-09-01		2017-12-01	2016-01-20	null	2016-01-20	Lindner Center of HOPE, Mason, Ohio, United States			https://ClinicalTrials.gov/show/NCT02659488
293	NCT03016702	The Cognitive Resilience Study	CogRes	Completed	Secondary	No Results Available	Task-based fMRI	Memory task; Executive function task	Not specified; Not specified	Declarative memory; Cognitive control	No	Alzheimer Disease	Other: Cognitive stress tests during functional MRI|Other: Cognitive stress tests during gait task	Other	Change in reaction time during memory testing during fMRI|Change in reaction time during executive function testing during fMRI|Change in accuracy during memory testing during gait task|Change in reaction time during executive function testing during gait task|Change in accuracy during memory testing during fMRI|Change in accuracy during executive function testing during fMRI|Brain activation dur…	Duke University|National Institute on Aging (NIA)|Bryan Alzheimer's Disease Research Center|Duke University Center for the Study of Aging and Human Development	All	58 Years to 70 Years Â (Adult, Older Adult)	Adult, Older Adult	Not Applicable	29	Other|NIH	Interventional	Allocation: Non-Randomized|Intervention Model: Parallel Assignment|Masking: Triple (Participant, Investigator, Outcomes Assessor)|Primary Purpose: Diagnostic	Non-Randomized	Parallel Assignment	Triple (Participant, Investigator, Outcomes Assessor)	Diagnostic	Pro00078117|P30AG028716-11S1|SPS # 224571	2017-02-27	2017-08-09	0	2017-08-09	2017-01-10	null	2017-08-14	Duke University Medical Center, Durham, North Carolina, United States	United States		https://ClinicalTrials.gov/show/NCT03016702
294	NCT00288340	Quantifying Abnormalities in Cortical Activation Associated With Auditory Hallucinations Using Functional Magnetic Resonance Imaging		Completed	Primary	No Results Available	Task-based fMRI	Not specified	Not specified	Not specified	No	Schizophrenia|Schizoaffective Disorder|Hallucinations	Device: functional magnetic resonance imaging	Device	characterize abnormalities in brain structure and function related to schizophrenia	Vanderbilt University|National Alliance for Research on Schizophrenia and Depression	All	18 Years to 65 Years Â (Adult, Older Adult)	Adult, Older Adult	Not Applicable	60	Other	Interventional	Allocation: Non-Randomized|Intervention Model: Parallel Assignment|Masking: None (Open Label)|Primary Purpose: Treatment	Non-Randomized	Parallel Assignment	None (Open Label)	Treatment	050978|NARSAD	2006-01-01	2006-08-01	0	2006-08-01	2006-02-07	null	2017-04-19	Vanderbilt University Medical Center, Nashville, Tennessee, United States	United States		https://ClinicalTrials.gov/show/NCT00288340
295	NCT02334956	Linking fMRI to Mobile Technologies in Addiction Research: Pathophysiology of Executive Deficits, Craving and Substance Use	MobiCogIm	Recruiting	Primary	No Results Available	Resting-state fMRI				No	Addiction	Other: Brain MRI	Other	Coefficient of correlation between inter-regional hemodynamic signals and clinical and neuropsychological data|Measurements of daily life functioning through recorded data about craving sensation and executive functioning|Measurements of brain structure, in relation to brain functioning	University Hospital, Bordeaux|Fondation pour la Recherche MÃ©dicale	All	18 Years to 64 Years Â (Adult)	Adult	Not Applicable	120	Other	Interventional	Allocation: Non-Randomized|Intervention Model: Parallel Assignment|Masking: None (Open Label)|Primary Purpose: Other	Non-Randomized	Parallel Assignment	None (Open Label)	Other	CHUBX 2014/19	2015-03-01	2018-05-01	3	2018-05-01	2015-01-08	null	2017-08-10	CHU de Bordeaux, Bordeaux, France|HÃ´pital Charles Perrens, Bordeaux, France	Europe		https://ClinicalTrials.gov/show/NCT02334956
296	NCT03634631	Effects of Transcranial Focused Ultrasound on Human Primary Motor Cortex Using 7T fMRI		Completed	Only Primary	No Results Available	Not specified				Yes	Ultrasound in MRI	Other: Focused Ultrasound	Other	Primary motor cortex BOLD signal	University of Minnesota - Clinical and Translational Science Institute	All	18 Years to 65 Years Â (Adult, Older Adult)	Adult, Older Adult	Not Applicable	5	Other	Interventional	Intervention Model: Single Group Assignment|Masking: Single (Participant)|Primary Purpose: Basic Science		Single Group Assignment	Single (Participant)	Basic Science	1508M77355	2017-01-01	2018-08-11	1	2018-08-11	2018-08-16	null	2018-08-16		NR		https://ClinicalTrials.gov/show/NCT03634631
297	NCT01562704	Visualisation of the Central Analgesic Effect of Paracetamol in Functional MRI	IRMf	Completed	Only Primary	No Results Available	Task-based fMRI	Pain perception task	well specified	Perception	No	Pain	Drug: Paracetamol (drug)	Drug	Difference between the matrice plans obtained in both treatments (paracetamol or placebo) and 100 min after administration of paracetamol or placebo in brain structures|Difference between the matrice plans obtained in both treatments (paracetamol or placebo) and 180 min after administration of paracetamol or placebo in brain structures	University Hospital, Clermont-Ferrand|Dr. GisÃ¨le PICKERING (MCU, PH)|Dr. Betty JEAN (PH)|Musculo-skeletal and Neurological thoracic imaging service of Clermont-Ferrand Hospital (France)	Male	18 Years to 60 Years Â (Adult)	Adult	Phase 1	21	Other	Interventional	Allocation: Randomized|Intervention Model: Crossover Assignment|Masking: Double (Participant, Investigator)|Primary Purpose: Treatment	Randomized	Crossover Assignment	Double (Participant, Investigator)	Treatment	CHU-0110	2012-01-01	2012-04-01	0	2012-04-01	2012-03-26	null	2013-01-14	CHU Clermont-Ferrand, Clermont-Ferrand, France	Europe		https://ClinicalTrials.gov/show/NCT01562704
298	NCT03237364	Iraq- Afghanistan War Lung Injury Using 19F MRI (DIAL1001006)		Recruiting	Non-relevant	No Results Available						Constrictive Bronchiolitis|Iraq-Afganistan War Lung Injury Syndrome	Diagnostic Test: Perfluorinated Gas/Oxygen Mixture		Lung Ventilatory Heterogeneity defined by parametric imaging with 19F perfluorinated gas/oxygen mixtures	Hal C Charles|Duke University	All	18 Years to 99 Years Â (Adult, Older Adult)	Adult, Older Adult	Early Phase 1	10	Other	Interventional	Intervention Model: Single Group Assignment|Masking: None (Open Label)|Primary Purpose: Diagnostic		Single Group Assignment	None (Open Label)	Diagnostic	Pro00076112	2017-08-19	2018-10-10		2018-10-10	2017-08-02	null	2018-04-19	Duke Image Analysis Laboratory, Durham, North Carolina, United States			https://ClinicalTrials.gov/show/NCT03237364
299	NCT01829165	Brain Imaging of rTMS Treatment for Depression		Completed	Secondary	Has Results	Resting-state fMRI; Task-based fMRI	Emotion conflict task	Partially specified	Cognitive control	Has Results	Major Depressive Disorder|Depression	Device: rTMS Treatment|Device: Sham rTMS Treatment	Device	Clinician Administered HAM-D	Stanford University|The Dana Foundation|National Institute of Mental Health (NIMH)	All	18 Years to 50 Years Â (Adult)	Adult	Not Applicable	85	Other|NIH	Interventional	Allocation: Randomized|Intervention Model: Parallel Assignment|Masking: Double (Participant, Care Provider)|Primary Purpose: Treatment	Randomized	Parallel Assignment	Double (Participant, Care Provider)	Treatment	21206|P30MH089888-01	2012-09-01	2017-01-20	4	2017-01-20	2013-04-11	43200	2018-04-10	Stanford University, Palo Alto, California, United States	United States	"Study Protocol and Statistical Analysis Plan", https://ClinicalTrials.gov/ProvidedDocs/65/NCT01829165/Prot_SAP_000.pdf	https://ClinicalTrials.gov/show/NCT01829165
300	NCT03229915	CPT-fMRI Study for PTSD		Recruiting	Secondary	No Results Available	Resting-state fMRI				No	Stress Disorders, Post-Traumatic	Behavioral: cognitive processing therapy	Behavioral	Clinician-Administered PTSD Scale (CAPS) for the DSM-V|functional connectivity	University of Manitoba|Workers Compensation Board of Manitoba	All	18 Years and older Â (Adult, Older Adult)	Adult, Older Adult	Not Applicable	60	Other	Interventional	Allocation: Non-Randomized|Intervention Model: Parallel Assignment|Masking: None (Open Label)|Primary Purpose: Treatment	Non-Randomized	Parallel Assignment	None (Open Label)	Treatment	B2017:029	2017-10-01	2019-08-31	1	2019-08-31	2017-07-26	null	2017-10-26	University of Manitoba, Winnipeg, Manitoba, Canada	Canada		https://ClinicalTrials.gov/show/NCT03229915
301	NCT02530307	HT-3951 vs. Placebo in Stroke Rehabilitation	RESTORE	Terminated	Terminated	No Results Available						Ischemic Stroke	Drug: HT-3951|Drug: Placebo		Fugl-Meyer Assessment of Upper Extremity, Part A-D|Index Finger-Tapping Frequency Test|Nine-Hole Peg Test|Hand Grip Strength Dynamometer Test|Arm Motor Ability Test-9|Stroke Impact Scale (hand domain)|Somatosensory evoked potential (if available)|Two-Minute Walk Test|Behavioral, neural activity and motor network connectivity levels, using functional MRI	Dart NeuroScience, LLC	All	21 Years to 85 Years Â (Adult, Older Adult)	Adult, Older Adult	Phase 2	61	Industry	Interventional	Allocation: Randomized|Intervention Model: Parallel Assignment|Masking: Quadruple (Participant, Care Provider, Investigator, Outcomes Assessor)|Primary Purpose: Treatment	Randomized	Parallel Assignment	Quadruple (Participant, Care Provider, Investigator, Outcomes Assessor)	Treatment	HT-3951-201	2016-02-01	2017-12-31		2017-12-31	2015-08-21	null	2018-02-01	Phoenix, Arizona, United States|Scottsdale, Arizona, United States|Downey, California, United States|Glendale, California, United States|Loma Linda, California, United States|Orlando, Florida, United States|Chicago, Illinois, United States|Grand Rapids, Michigan, United States|Kansas City, Missouri, United States|West Orange, New Jersey, United States|New York, New York, United States|White Plain…			https://ClinicalTrials.gov/show/NCT02530307
302	NCT00431223	Brain Activation Patterns in Schizophrenia After Computerized Cognitive Skills Training	fMRI	Completed	Only Primary	No Results Available	Task-based fMRI	N-back task	well specified	Working memory	Yes	Schizophrenia	Behavioral: Cognitive remediation therapy	Behavioral	Brain activation changes after stimulation with a neurocognitive task in the dorso-lateral prefrontal cortex (DLPFC)|Examine the relationship of changes in DLPFC activation patterns in relation to improvement on neurocognitive tests	Manhattan Psychiatric Center|Nathan Kline Institute for Psychiatric Research	Male	18 Years to 55 Years Â (Adult)	Adult	Not Applicable	11	Other	Interventional	Allocation: Randomized|Intervention Model: Parallel Assignment|Masking: None (Open Label)|Primary Purpose: Treatment	Randomized	Parallel Assignment	None (Open Label)	Treatment	05I/C52	2006-09-01	2008-09-01	2	2008-09-01	2007-02-05	null	2015-04-16	Manhattan Psychiatric Center, New York, New York, United States	United States		https://ClinicalTrials.gov/show/NCT00431223
303	NCT01595503	Transcranial Magnetic Stimulation for the Treatment of Auditory Hallucinations in Schizophrenia		Completed	Non-relevant	No Results Available						Schizophrenia	Procedure: rTMS with fMRI-based targeting|Procedure: rTMS with landmark-based targeting		Change in severity of auditory hallucinations	University of Michigan	All	18 Years to 60 Years Â (Adult)	Adult	Not Applicable	5	Other	Interventional	Allocation: Randomized|Intervention Model: Parallel Assignment|Masking: Double (Participant, Outcomes Assessor)|Primary Purpose: Treatment	Randomized	Parallel Assignment	Double (Participant, Outcomes Assessor)	Treatment	HUM00046254	2011-05-01	2012-08-01		2012-08-01	2012-05-10	null	2013-07-16	University of Michigan Department of Psychiatry Depression Center, Ann Arbor, Michigan, United States			https://ClinicalTrials.gov/show/NCT01595503
304	NCT01623440	Food Reward in Native American Women		Unknown status	Unknown status	No Results Available						Obesity	Drug: Placebo|Drug: Naltrexone		fMRI activation in the brain in response to visual food cue	University of Minnesota - Clinical and Translational Science Institute	Female	18 Years to 45 Years Â (Adult)	Adult	Phase 4	75	Other	Interventional	Allocation: Randomized|Intervention Model: Crossover Assignment|Masking: Double (Participant, Investigator)|Primary Purpose: Treatment	Randomized	Crossover Assignment	Double (Participant, Investigator)	Treatment	10152	2009-11-01	2016-12-01		2016-12-01	2012-06-20	null	2016-06-09	University of Minnesota, Minneapolis, Minnesota, United States			https://ClinicalTrials.gov/show/NCT01623440
305	NCT00716274	Effects of Atomoxetine on Brain Activation During Attention & Reading Tasks in Participants With ADHD & Comorbid Dyslexia		Completed	Primary	Has Results	Task-based fMRI	Pseudoword Rhyming task; Semantic category Task; Stroop Task	well specified; well specified; well specified	Language; Language; Cognitive control	Has Results	Attention Deficit Hyperactivity Disorder|Dyslexia	Drug: Atomoxetine|Drug: Placebo	Drug	Change From Baseline to Endpoint in Functional Magnetic Resonance Imaging (fMRI) Activation in Participants With Dyslexia Alone (Pseudoword Rhyming and Semantic-category Tasks)|Change From Baseline to Endpoint in fMRI Activation in Participants With Dyslexia Alone (Stroop Attention Tasks)|Change From Baseline to Endpoint in fMRI Activation in Participants With Attention Deficit Hyperactivity Diso…	Eli Lilly and Company	All	10 Years to 16 Years Â (Child)	Child	Phase 4	110	Industry	Interventional	Allocation: Randomized|Intervention Model: Parallel Assignment|Masking: Double (Participant, Investigator)|Primary Purpose: Treatment	Randomized	Parallel Assignment	Double (Participant, Investigator)	Treatment	12212|B4Z-US-LYEI	2008-09-01	2016-07-01	7	2016-07-01	2008-07-16	43138	2018-10-01	Yale University School of Medicine, New Haven, Connecticut, United States	United States		https://ClinicalTrials.gov/show/NCT00716274
306	NCT03341715	Metabotropic Glutamate Receptor-5 (mGlur5) Effects on Reward-Related fMRI-BOLD Activation in FHP and FHN		Not yet recruiting	Only Primary	No Results Available	Task-based fMRI	Monetary incentive delay (MID) task; Alcohol cue reactivity task	well specified; well specified	Positive valence systems; Positive valence systems	Yes	Familial Alcoholism Vulnerability	Drug: Mavoglurant (AFQ056)|Other: Placebo	Multiple Intervention	MRI Monetary Incentive Delay (MID) task|MRI Alcohol Cue Reactivity (ACR) task	Yale University	All	18 Years to 35 Years Â (Adult)	Adult	Early Phase 1	14	Other	Interventional	Allocation: Randomized|Intervention Model: Crossover Assignment|Masking: Double (Participant, Outcomes Assessor)|Primary Purpose: Prevention	Randomized	Crossover Assignment	Double (Participant, Outcomes Assessor)	Prevention	HHC-2017-0172	2018-01-17	2018-10-31	0	2018-11-30	2017-11-14	null	2018-01-09	Hartford Hospital, Hartford, Connecticut, United States	United States		https://ClinicalTrials.gov/show/NCT03341715
307	NCT03278860	The Effects of Oxytocin on Social Touch		Recruiting	Only Primary	No Results Available	Task-based fMRI	Applying social touch	Well specified	Systems for social processes	No	Healthy	Drug: intranasal oxytocin|Drug: intranasal placebo	Drug	Neural indices: fMRI-based measures of interoceptive and reward processing|Behavioral index: pleasantness experience|Behavioral index: likability experience|Behavioral index: arousal experience	University of Electronic Science and Technology of China	Male	18 Years to 30 Years Â (Adult)	Adult	Not Applicable	50	Other	Interventional	Allocation: Randomized|Intervention Model: Crossover Assignment|Masking: Triple (Participant, Investigator, Outcomes Assessor)|Primary Purpose: Basic Science	Randomized	Crossover Assignment	Triple (Participant, Investigator, Outcomes Assessor)	Basic Science	UESTC-neuSCAN-39	2017-08-28	2018-08-01	0	2018-10-01	2017-09-12	null	2017-09-12	University of Electronic Science and Technology of China(UESTC), Chengdu, Sichuan, China	Asia		https://ClinicalTrials.gov/show/NCT03278860
308	NCT02698449	Neurorehabilitation After Traumatic Brain Injury: Functional Magnetic Resonance Imaging Study	RemCog-TC	Not yet recruiting	Only Primary	No Results Available	Resting-state fMRI; Task-based fMRI	N-back task	well specified	Working memory	No	Traumatic Brain Injury	Procedure: transcranial direct current stimulation|Procedure: Specific cognitive rehabilitation|Procedure: Nonspecific cognitive rehabilitation|Procedure: transcranial direct current stimulation sham|Radiation: functional Magnetic Resonance Imaging n-back task	Procedure	intergroup difference on cerebral map activation in functional magnetic resonance imaging (N-back task).|Intergroup differences in resting activation maps.|Intergroup differences in diffusion measures|Intergroup differences in neuropsychological score|Correlation between activation extend and attentional outcomes|Intergroup differences in polymorphisms	University Hospital, Toulouse|Fondation de l'Avenir	All	18 Years to 60 Years Â (Adult)	Adult	Not Applicable	80	Other	Interventional	Allocation: Randomized|Intervention Model: Parallel Assignment|Masking: None (Open Label)	Randomized	Parallel Assignment	None (Open Label)		14 7328 03	2016-09-01	2019-03-01	2	2019-03-01	2016-03-03	null	2016-03-10	CHU Toulouse, Toulouse, France	Europe		https://ClinicalTrials.gov/show/NCT02698449
309	NCT01779024	Ghrelin for Alcohol Use in Non-Treatment-Seeking Heavy Drinkers		Completed	Missing	Has Results						fMRI|Alcohol Drinking|Alcoholism	Drug: Ghrelin|Drug: Placebo|Procedure: fMRI|Drug: Alcohol		Alcohol Infusions Self-administered	National Institute on Alcohol Abuse and Alcoholism (NIAAA)|National Institutes of Health Clinical Center (CC)	All	21 Years to 60 Years Â (Adult)	Adult	Phase 2	17	NIH	Interventional	Allocation: Randomized|Intervention Model: Crossover Assignment|Masking: Quadruple (Participant, Care Provider, Investigator, Outcomes Assessor)|Primary Purpose: Other	Randomized	Crossover Assignment	Quadruple (Participant, Care Provider, Investigator, Outcomes Assessor)	Other	130043|13-AA-0043	2012-12-13	2017-06-01		2017-06-01	2013-01-29	43315	2018-08-03	National Institutes of Health Clinical Center, 9000 Rockville Pike, Bethesda, Maryland, United States		"Study Protocol and Statistical Analysis Plan", https://ClinicalTrials.gov/ProvidedDocs/24/NCT01779024/Prot_SAP_000.pdf	https://ClinicalTrials.gov/show/NCT01779024
310	NCT02453906	XNKQ Acupuncture Compared to Control Interventions Measured With EEG and fMRI		Completed	Primary	No Results Available	Resting-state fMRI				No	Stroke	Other: XNKQ|Other: Control 1|Other: Control 2|Other: Control 3	Other	Change in brain background rhythms (mu-alpha and beta activity) [assessed using EEG and MRI] after one intervention (baseline vs. post stimulation) in comparison between the four different interventions.|Changes in resting state functional connectivity [assessed using EEG and MRI] after one intervention (baseline vs. post-stimulation) in comparison between the four different interventions	Claudia M. Witt|Charite University, Berlin, Germany	All	18 Years to 40 Years Â (Adult)	Adult	Not Applicable	29	Other	Interventional	Allocation: Randomized|Intervention Model: Factorial Assignment|Masking: Single (Participant)|Primary Purpose: Basic Science	Randomized	Factorial Assignment	Single (Participant)	Basic Science	XNKQ-15	2015-05-01	2015-09-01	0	2015-09-01	2015-05-27	null	2016-07-27	CharitÃ© - UniversitÃ¤tsmedizin Berlin, Berlin, Germany	Europe		https://ClinicalTrials.gov/show/NCT02453906
311	NCT02810314	Default Mode Network in Multiple Sclerosis	CONNECT-15	Recruiting	Only Primary	No Results Available	Resting-state fMRI				Yes	Multiple Sclerosis	Behavioral: neuropsychological battery|Other: resting state functional magnetic resonance image (rs-fMRI)	Behavioral	Change of functional connectivity of default mode network (DMN)|Correlate grey matter indexes and cognitive functioning indexes|Correlate grey matter indexes and emotional/behavioural indexes	Hospital General Universitario Gregorio MaraÃ±on	All	18 Years to 60 Years Â (Adult)	Adult	Not Applicable	64	Other	Interventional	Allocation: Non-Randomized|Intervention Model: Parallel Assignment|Masking: None (Open Label)|Primary Purpose: Other	Non-Randomized	Parallel Assignment	None (Open Label)	Other	CONNECT-15	2017-05-01	2018-12-01	1	2018-12-01	2016-06-22	null	2017-09-19	Hospital General Universitario Gregorio MaraÃ±Ã³n, Madrid, Spain	Europe		https://ClinicalTrials.gov/show/NCT02810314
312	NCT01165294	The Effect of Ketamine on Attentiveness		Completed	Primary	No Results Available	Resting-state fMRI; Task-based fMRI	oddball task	well specified	Perception	No	Schizophrenia	Drug: Placebo|Drug: ketamine	Drug	Cerebral activation of ketamine as determined by functional MRI|Cerebral activation of ketamine as determined by electroencephalogram (EEG) during an oddball-task|Effect of Ketamine on consciousness as measured by the "Altered States of Consciousness Rating Scale"|Cerebral activation induced by ketamine as measured by simultaneous fMRI / EEG under resting conditions|Symptom score of ketamine as m…	Johnson & Johnson Pharmaceutical Research & Development, L.L.C.	All	18 Years to 35 Years Â (Adult)	Adult	Phase 1	24	Industry	Interventional	Allocation: Randomized|Intervention Model: Crossover Assignment|Masking: Double (Participant, Investigator)|Primary Purpose: Basic Science	Randomized	Crossover Assignment	Double (Participant, Investigator)	Basic Science	CR017368	2009-10-01	null	#VALUE!	2010-05-01	2010-07-19	null	2010-08-06		NR		https://ClinicalTrials.gov/show/NCT01165294
313	NCT03616509	GH in Adults With PWS, Effect on Hypotonia Evaluated by Functional MRI, Relationship With Strength and Body Composition		Active, not recruiting	Only Primary	No Results Available	Task-based fMRI	Motor task	Not specified	Sensorimotor Systems	No	Prader-Willi Syndrome	Drug: Growth hormone|Drug: Placebo	Drug	Examine brain connectivity areas related with muscle tone maintenance|Evaluation of strength|Evaluation of body composition	Corporacion Parc Tauli|Parc de Salut Mar	All	18 Years and older Â (Adult, Older Adult)	Adult, Older Adult	Phase 4	30	Other	Interventional	Intervention Model: Single Group Assignment|Masking: None (Open Label)|Primary Purpose: Treatment		Single Group Assignment	None (Open Label)	Treatment	END-GH-2017|2017-002164-41	2017-06-19	2019-05-02	1	2019-05-02	2018-08-06	null	2018-08-06	Parc TaulÃ­ Hospital Universitari, Sabadell, Barcelona, Spain	Europe		https://ClinicalTrials.gov/show/NCT03616509
314	NCT01945957	Brain Imaging of Intranasal Oxytocin Treatment in Autism		Completed	Primary	No Results Available	Task-based fMRI	Social reward task	Partially specified	Positive valence systems	Yes	Autism Spectrum Disorders	Drug: Oxytocin	Drug	Aim 1a. fMRI Activation Analysis/Connectivity|Aim 1b. Proportion of Time Attending to Social Stimuli (Eye Tracking)|Plasma Oxytocin (OT) levels in aim 1b. and 2b.|Salivary Oxytocin (OT) levels for all aims.|SRS-Social Responsiveness Scale|Pervasive Developmental Disorders Behavior Inventory-Screening Version (PDDBI-SV)|ABC-lethargy/social withdrawal subscale	University of North Carolina, Chapel Hill|Duke University|Eunice Kennedy Shriver National Institute of Child Health and Human Development (NICHD)	All	6 Years to 18 Years Â (Child, Adult)	Child, Adult	Phase 1	33	Other|NIH	Interventional	Allocation: Randomized|Intervention Model: Parallel Assignment|Masking: Triple (Participant, Care Provider, Investigator)|Primary Purpose: Other	Randomized	Parallel Assignment	Triple (Participant, Care Provider, Investigator)	Other	12-2622|U54HD079124-01	2014-09-01	2017-01-01	2	2017-01-01	2013-09-19	null	2017-04-25	The University of North Carolina at Chapel Hill, Chapel Hill, North Carolina, United States	United States		https://ClinicalTrials.gov/show/NCT01945957
315	NCT01370304	Repetitive Transcranial Magnetic Stimulation Compared or Associated With Venlafaxine for Depressive Disorder		Unknown status	Unknown status	No Results Available						Depression	Other: active rTMS and active Venlafaxine|Other: active rTMS and sham Venlafaxine|Other: sham rTMS and active Venlafaxine		The primary outcome measure is remission|fMRI|CGI|QIDS-C30|UKU Scale	Xijing Hospital	All	18 Years to 60 Years Â (Adult)	Adult	Phase 3	60	Other	Interventional	Allocation: Randomized|Intervention Model: Parallel Assignment|Masking: Double (Participant, Investigator)|Primary Purpose: Treatment	Randomized	Parallel Assignment	Double (Participant, Investigator)	Treatment	20110526-09	2011-06-01	2012-12-01		2013-12-01	2011-06-09	null	2012-02-15	Yun chun Chen, Xi'an, Shaanxi, China			https://ClinicalTrials.gov/show/NCT01370304
316	NCT00827268	Multimodal Treatment of Phonological Alexia: Behavioral & fMRI Outcomes		Completed	Missing	No Results Available						Aphasia|Stroke|Dyslexia, Acquired	Behavioral: One-on-one treatment of reading difficulties		Change in Real World Reading Skills	VA Office of Research and Development	All	18 Years and older Â (Adult, Older Adult)	Adult, Older Adult	Not Applicable	5	U.S. Fed	Interventional	Intervention Model: Single Group Assignment|Masking: None (Open Label)|Primary Purpose: Treatment		Single Group Assignment	None (Open Label)	Treatment	B6699-W	2009-06-01	2011-12-01		2012-07-01	2009-01-22	null	2017-11-30	North Florida/South Georgia Veterans Health System, Gainesville, Florida, United States			https://ClinicalTrials.gov/show/NCT00827268
317	NCT01450306	Exposure, D-cycloserine Enhancement, and Functional Magnetic Resonance Imaging (fMRI) in Snake Phobics		Completed	Missing	Has Results						Specific Phobia	Drug: D-cycloserine|Behavioral: Exposure therapy|Drug: Placebo		Snake Questionnaire (SNAQ)|Clinician's Global Impression (CGI)-Severity|Clinician's Global Impression (CGI)-Improvement	Hartford Hospital	All	18 Years and older Â (Adult, Older Adult)	Adult, Older Adult	Not Applicable	20	Other	Interventional	Allocation: Randomized|Intervention Model: Parallel Assignment|Masking: Triple (Participant, Care Provider, Outcomes Assessor)|Primary Purpose: Treatment	Randomized	Parallel Assignment	Triple (Participant, Care Provider, Outcomes Assessor)	Treatment	NAVE003220HU	2010-07-01	2011-12-01		2011-12-01	2011-10-12	42481	2016-04-21	Institute of Living/Hartford Hospital, Hartford, Connecticut, United States			https://ClinicalTrials.gov/show/NCT01450306
318	NCT02752867	An fMRI Study of Jianpi Yishen Huatan Granules for Cognitive Impairment After Acute Cerebral Infarction		Recruiting	Primary	No Results Available	Not specified				No	Cognitive Impairment	Drug: Jianpi Yishen Huatan Granules|Other: the placebo	Multiple Intervention	Changes of the fMRI outcome after the treatment|Mini-mental state examination(MMSE)|Montreal Cognitive Assessment scale(MoCA)|Stroop Color- Word Association Testï¼ˆStroop testï¼‰|Numerical sequence testï¼ˆDS-S)|Digital color connection test (CCT)|Verbal memory test(HVLT)|Clinical Dementia Rating scale(CDR)|National institute of health stroke scale|Modified Rankin scale|Activity of Daily Living Sc…	Dongfang Hospital Affiliated to Beijing University of Chinese Medicine	All	40 Years to 80 Years Â (Adult, Older Adult)	Adult, Older Adult	Not Applicable	40	Other	Interventional	Allocation: Randomized|Intervention Model: Parallel Assignment|Masking: Quadruple (Participant, Care Provider, Investigator, Outcomes Assessor)|Primary Purpose: Treatment	Randomized	Parallel Assignment	Quadruple (Participant, Care Provider, Investigator, Outcomes Assessor)	Treatment	20140700108b	2016-12-01	2018-04-01	1	2018-04-01	2016-04-27	null	2017-07-31	Department of Neurology,Dongfang Hospital,Beijing University of Chinese Medicine, Beijing, Beijing, China	Asia		https://ClinicalTrials.gov/show/NCT02752867
319	NCT02789020	Image Parkinson's Disease Progression Study		Recruiting	Primary	No Results Available	Task-based fMRI	Motor task (active, passive movement)	Well specified	Sensorimotor Systems	Yes	Parkinson's Disease	Drug: Rasagiline|Other: Placebo|Device: Magnetic Resonance Imaging|Device: functional Magnetic Resonance Imaging|Other: Physical Function Performance Test	Multiple Intervention	Change in free-water accumulation in the substantia nigra|Change in blood oxygen level-dependent(BOLD) signal in the posterior putamen, M1, and supplementary motor area(SMA).|Changes in PD motor symptoms and bradykinesia|Changes between the groups on MRI for free-water in the substantia nigra|Changes between the groups on fMRI	University of Florida|National Institute of Neurological Disorders and Stroke (NINDS)	All	40 Years to 77 Years Â (Adult, Older Adult)	Adult, Older Adult	Phase 2	116	Other|NIH	Interventional	Allocation: Randomized|Intervention Model: Parallel Assignment|Masking: Quadruple (Participant, Care Provider, Investigator, Outcomes Assessor)|Primary Purpose: Treatment	Randomized	Parallel Assignment	Quadruple (Participant, Care Provider, Investigator, Outcomes Assessor)	Treatment	IRB201600537-N|R01NS052318	2016-12-01	2020-12-01	4	2020-12-01	2016-06-02	null	2018-04-17	Laboratory for Rehabilitation Neuroscience, Gainesville, Florida, United States	United States		https://ClinicalTrials.gov/show/NCT02789020
320	NCT02225847	Effect of Gardening on Brain Activity		Completed	Only Primary	No Results Available	Task-based fMRI	Not specified	Not specified	Not specified	No	Stress|Depression|Anxiety|Quality of Life	Other: Gardening|Procedure: Functional Magnetic Resonance Imaging (fMRI)|Behavioral: psychometric assessments	Multiple Intervention	Change in Spatial Patterns of Brain Network Activation|Change in Overall Health Status|Change in Depressive Symptomatology|Change in State Anxiety|Change in Mood States|Change in Perceived Stress	University of Florida|National Foliage Foundation	Female	26 Years to 49 Years Â (Adult)	Adult	Not Applicable	24	Other	Interventional	Allocation: Non-Randomized|Intervention Model: Parallel Assignment|Masking: None (Open Label)|Primary Purpose: Basic Science	Non-Randomized	Parallel Assignment	None (Open Label)	Basic Science	IRB201400425	2014-09-01	2015-05-01	0	2015-05-01	2014-08-26	null	2018-07-02	Fifield Hall, Gainesville, Florida, United States|McKnight Brain Institute, Gainesville, Florida, United States|Wilmot Greenhouse, Gainesville, Florida, United States	United States		https://ClinicalTrials.gov/show/NCT02225847
321	NCT03533556	Effects of L-theanine and Caffeine on Attention and Attention-related Brain Activity of Children With Attention Deficit Hyperactivity Disorder		Not yet recruiting	Only Primary	No Results Available	Resting-state fMRI; Task-based fMRI	Stop signal task; go/No-Go task	well specified; well specified	Cognitive control; Cognitive control	Yes	Attention Deficit Hyperactivity Disorder	Dietary Supplement: L-theanine|Dietary Supplement: Caffeine|Dietary Supplement: L-theanine-Caffeine Combination|Other: Placebo	Multiple Intervention	Differences of fMRI blood oxygen level dependent (BOLD) responses of the brain in response to Stop Signals of an SSRT recorded following administration of each treatment and the placebo|Differences of fMRI blood oxygen level dependent (BOLD) responses of the brain in a Go-NoGo CPT recorded following administration of each treatment and the placebo|Differences of resting state fMRI functional conn…	Texas Tech University|Texas Tech University Health Sciences Center	Male	8 Years to 17 Years Â (Child)	Child	Early Phase 1	12	Other	Interventional	Allocation: Randomized|Intervention Model: Crossover Assignment|Masking: Single (Participant)|Primary Purpose: Treatment	Randomized	Crossover Assignment	Single (Participant)	Treatment	IRB2017-767	2018-05-14	2018-08-31	0	2018-12-31	2018-05-23	null	2018-05-24	Texas Tech University - Department of Human Development and Family Studies, Lubbock, Texas, United States	United States		https://ClinicalTrials.gov/show/NCT03533556
322	NCT03544359	MRI Study of Noninvasive Transcranial Electrical Stimulation in Tinnitus		Not yet recruiting	Only Primary	No Results Available	Not specified				Yes	Tinnitus, Subjective	Device: Transcranial electrical stimulation (tES)	Device	Changes in brain function (functional connectivity)|Tinnitus loudness ratings	Northwestern University|National Institute on Deafness and Other Communication Disorders (NIDCD)	All	18 Years to 55 Years Â (Adult)	Adult	Early Phase 1	35	Other|NIH	Interventional	Allocation: Randomized|Intervention Model: Crossover Assignment|Masking: Single (Participant)|Primary Purpose: Basic Science	Randomized	Crossover Assignment	Single (Participant)	Basic Science	STU00207056|R21DC015880	2018-08-01	2021-08-01	3	2021-08-01	2018-06-01	null	2018-06-01		NR		https://ClinicalTrials.gov/show/NCT03544359
323	NCT03209102	Emotional Regulation and Impulsivity Among Adolescents With Borderline Personality Disorder	ADOLIMIS	Not yet recruiting	Primary	No Results Available	Resting-state fMRI; Task-based fMRI	Monetary incentive delay (MID) task	well specified	Positive valence systems	Yes	Borderline Personality Disorder|Adolescent Development	Other: Clinical assessment|Behavioral: Stress elicitation experiment|Other: Structural and Functional MRI|Biological: salivary collections of amylase and cortisol	Multiple Intervention	Comparison between subjective and objective acute stress experience in BPD Adolescents vs Healthy controls|Investigating the neural correlates and modulation of motivation and impulsivity using structural and task-based fMRI	Institut National de la SantÃ© Et de la Recherche MÃ©dicale, France	All	13 Years to 18 Years Â (Child, Adult)	Child, Adult	Phase 2	66	Other	Interventional	Allocation: Non-Randomized|Intervention Model: Parallel Assignment|Masking: None (Open Label)|Primary Purpose: Basic Science	Non-Randomized	Parallel Assignment	None (Open Label)	Basic Science	C16-58	2017-07-01	2019-09-01	2	2020-09-01	2017-07-06	null	2017-07-06		NR		https://ClinicalTrials.gov/show/NCT03209102
324	NCT02850393	Inhibitory Control of the Mind : Neural Bases and Impact for Obsessive-compulsive Disorders	SUPTOC	Not yet recruiting	Only Primary	No Results Available	Not specified				No	Obsessive-Compulsive Disorder	Other: Functional magnetic resonance imaging|Behavioral: behavioral measures|Other: physiological measurements	Multiple Intervention	Blood Oxigen Level Dependent (BOLD) response as measured with fMRI	University Hospital, Caen|Institut National de la SantÃ© Et de la Recherche MÃ©dicale, France|Centre National de la Recherche Scientifique, France|UniversitÃ© de Caen Normandie	All	18 Years to 55 Years Â (Adult)	Adult	Not Applicable	48	Other	Interventional	Allocation: Non-Randomized|Intervention Model: Parallel Assignment|Masking: None (Open Label)|Primary Purpose: Basic Science	Non-Randomized	Parallel Assignment	None (Open Label)	Basic Science	2015-A01609-40|160028B-31	2016-07-01	2019-03-01	2	2019-12-01	2016-08-01	null	2016-08-01	GIP Cyceron, Caen, Calvados, France	Europe		https://ClinicalTrials.gov/show/NCT02850393
325	NCT02721303	Appetite Regulation in Older-Aged Obese Individuals		Recruiting	Only Primary	No Results Available	Task-based fMRI	Food cue reactivity task	well specified	Positive valence systems	No	Obesity|Aging	Dietary Supplement: 3-day diet Run-in|Procedure: fMRI|Procedure: Intravenous catheter placed for blood draws	Multiple Intervention	neuronal response to food images	University of Colorado, Denver	All	21 Years to 85 Years Â (Adult, Older Adult)	Adult, Older Adult	Not Applicable	66	Other	Interventional	Allocation: Non-Randomized|Intervention Model: Parallel Assignment|Masking: None (Open Label)|Primary Purpose: Basic Science	Non-Randomized	Parallel Assignment	None (Open Label)	Basic Science	15-1511	2016-05-01	2019-03-01	2	2019-03-01	2016-03-29	null	2018-04-13	Univeristy of Colorado, Aurora, Colorado, United States	United States		https://ClinicalTrials.gov/show/NCT02721303
326	NCT01461512	Heme Arginate in Functional Magnetic Resonance Imaging (fMRI)		Unknown status	Unknown status	No Results Available						Ischemia-reperfusion Injury	Drug: heme arginate administration|Drug: Placebo administration		BOLD MRI signal|Serum markers of myocellular injury|Blood pressure|Heart rate	MWolzt|Medical University of Vienna	Male	18 Years to 46 Years Â (Adult)	Adult	Phase 2	16	Other	Interventional	Allocation: Randomized|Intervention Model: Crossover Assignment|Masking: Double (Participant, Outcomes Assessor)|Primary Purpose: Treatment	Randomized	Crossover Assignment	Double (Participant, Outcomes Assessor)	Treatment	Version 1.2 2008-006967-35	2009-01-01	2011-08-01		2011-12-01	2011-10-28	null	2011-10-28	Medical University of Vienna, Department of Clinical Pharmacology, Vienna, Austria			https://ClinicalTrials.gov/show/NCT01461512
327	NCT03286387	Contextual Associations During Episodic Recall of Everyday or Virtual Reality	BREAL	Not yet recruiting	Only Primary	No Results Available	Task-based fMRI	Retrieval task (naturalistic episodes)	well specified	Declarative memory	Yes	Healthy Volunteers	Other: Functional brain imaging without any contrast agent	Other	BOLD cerebral response to contextual recall in medial temporal lobe|BOLD cerebral response to contextual recall in prefrontal cortex|Pattern of gaze fixation during episodic encoding and cerebral activity during recall	Hospices Civils de Lyon	All	18 Years to 40 Years Â (Adult)	Adult	Not Applicable	450	Other	Interventional	Intervention Model: Single Group Assignment|Masking: None (Open Label)|Primary Purpose: Basic Science		Single Group Assignment	None (Open Label)	Basic Science	69HCL17_0404|2017-A02558-45	2018-09-01	2021-09-22	3	2021-09-22	2017-09-18	null	2018-07-03	U1028 INSERM - CNRS UMR 5292 Equipe ImpAct, Bron, France	Europe		https://ClinicalTrials.gov/show/NCT03286387
328	NCT01471145	Depot Naltrexone Mechanism of Action in Heroin Dependent Patients Using fMRI and SPECT	XRNT	Completed	Only Primary	No Results Available	Task-based fMRI	Drug cue reactivity task	well specified	Positive valence systems	No	Opioid-Related Disorders|Heroin Dependence	Drug: Naltrexone	Drug	Brain functions|Feasibility and potential efficacy	Academisch Medisch Centrum - Universiteit van Amsterdam (AMC-UvA)|ZonMw: The Netherlands Organisation for Health Research and Development|Alkermes, Inc.	All	18 Years to 55 Years Â (Adult)	Adult	Phase 4	40	Other|Industry	Interventional	Intervention Model: Single Group Assignment|Masking: None (Open Label)|Primary Purpose: Basic Science		Single Group Assignment	None (Open Label)	Basic Science	60-60600-97-301|2011-001890-15	2013-01-01	2014-10-01	1	2014-10-01	2011-11-15	null	2014-10-13	Academic Medical Center, Amsterdam, Netherlands	Europe		https://ClinicalTrials.gov/show/NCT01471145
329	NCT01597024	Full4Health: Understanding Food-gut-brain Axis Across the Lifecourse	F4H	Completed	Secondary	No Results Available	Task-based fMRI	Food cue reactivity task	well specified	Positive valence systems	No	Obesity	Other: Breakfast Study|Other: fMRI Study	Other	Changes in concentrations of biomarkers of appetite in response to each milk-based beverage|Neural responses to images of food when fasted and after consuming a milk-based beverage	University of Aberdeen|European Union	All	8 Years to 75 Years Â (Child, Adult, Older Adult)	Child, Adult, Older Adult	Not Applicable	718	Other	Interventional	Allocation: Randomized|Intervention Model: Crossover Assignment|Masking: Quadruple (Participant, Care Provider, Investigator, Outcomes Assessor)|Primary Purpose: Basic Science	Randomized	Crossover Assignment	Quadruple (Participant, Care Provider, Investigator, Outcomes Assessor)	Basic Science	Full4Health	2012-05-01	2015-08-01	3	2015-10-01	2012-05-11	null	2016-05-20	Harokopia Univeristy, Athens, Greece|University Medical Center Utrecht, Utrecht, Netherlands|The Rowett Institute of Nutrition and Health, University of Aberdeen, Aberdeen, Aberdeenshire, United Kingdom	Europe		https://ClinicalTrials.gov/show/NCT01597024
330	NCT00470483	A Study To Compare Emotional Changes In Subjects With Social Anxiety Disorder		Completed	Only Primary	No Results Available	Resting-state fMRI; Task-based fMRI	Emotional face matching task	well specified	Systems for social processes	Yes	Social Phobia	Drug: Placebo treatment during 8 weeks|Drug: Paroxetine treatment during 8 weeks	Drug	fMRI BOLD response in the amygdala and insula elicited by the Matching Emotional Face paradigm at baseline and after 8 weeks of treatment. State-anxiety inventory (STAI-S) after the Public Speaking challenge (only patients).|fMRI BOLD response in selected neuroanatomical ROI elicited by the by Resting State and by other exploratory paradigms at baseline (all subjects) and after 8 weeks of treatme…	GlaxoSmithKline	All	18 Years to 60 Years Â (Adult)	Adult	Phase 1	56	Industry	Interventional	Allocation: Randomized|Intervention Model: Parallel Assignment|Masking: Double (Participant, Investigator)|Primary Purpose: Treatment	Randomized	Parallel Assignment	Double (Participant, Investigator)	Treatment	TMT106386	2007-01-22	2009-01-07	1	2009-01-07	2007-05-07	null	2017-07-18	GSK Investigational Site, Barcelona, Spain	Europe		https://ClinicalTrials.gov/show/NCT00470483
331	NCT00934024	Impact of Varenicline on Blood-Oxygen-Level Dependent (BOLD) Functional Magnetic Resonance Imaging (fMRI) Activation on Smokers	GRAND	Completed	Missing	No Results Available						Nicotine Dependence	Drug: varenicline	Drug	Regional brain activation in response to craving from cues to smoke|Smoking cessation	Medical University of South Carolina	All	21 Years to 60 Years Â (Adult)	Adult	Not Applicable	21	Other	Interventional	Allocation: Non-Randomized|Intervention Model: Single Group Assignment|Masking: None (Open Label)|Primary Purpose: Diagnostic	Non-Randomized	Single Group Assignment	None (Open Label)	Diagnostic	HR#18521	2009-04-01	2012-01-01		2012-01-01	2009-07-08	null	2012-11-01	Medical University of South Carolina, Charleston, South Carolina, United States			https://ClinicalTrials.gov/show/NCT00934024
332	NCT02372318	Single-dose of Nalmefene to Modulate Neural Alcohol Cue Reactivity	NALCUE	Terminated	Terminated	No Results Available						Alcoholism	Drug: Nalmefene|Drug: Placebo		Difference in cue-induced brain activation between two fMRI scans (randomization to an intake of nalmefene (18 mg) or placebo).	Central Institute of Mental Health, Mannheim|Lundbeck GmbH, Ericusspitze 2, 20457 Hamburg	All	18 Years to 65 Years Â (Adult, Older Adult)	Adult, Older Adult	Early Phase 1	23	Other	Interventional	Allocation: Randomized|Intervention Model: Crossover Assignment|Masking: Triple (Participant, Care Provider, Investigator)|Primary Purpose: Basic Science	Randomized	Crossover Assignment	Triple (Participant, Care Provider, Investigator)	Basic Science	37	2015-04-01	2016-05-01		2016-05-01	2015-02-26	null	2017-07-02	Zentralinstitut fÃ¼r Seelische Gesundheit, Mannheim, Germany			https://ClinicalTrials.gov/show/NCT02372318
333	NCT02767323	Using TMS to Increase Executive Function in Older Adults	WMTMS	Recruiting	Missing	No Results Available						Aging	Device: rTMS|Device: Sham rTMS		Acute effect of a rTMS session on the performance for a working memory task, as measured by reaction time of correct response (in ms)|change in cumulative effects of rTMS on the performance for a working memory task, as measured by reaction time of correct response (in ms)|change in transfer of the effect of rTMS on other global cognition, as measured by reaction time of correct response (in ms)|…	Duke University|National Institute on Aging (NIA)	All	18 Years to 80 Years Â (Adult, Older Adult)	Adult, Older Adult	Not Applicable	60	Other|NIH	Interventional	Allocation: Randomized|Intervention Model: Factorial Assignment|Masking: Single (Participant)|Primary Purpose: Basic Science	Randomized	Factorial Assignment	Single (Participant)	Basic Science	Pro00065334|1R01AG050618-01	2016-01-01	2021-01-01		2021-01-01	2016-05-10	null	2018-03-22	Duke University Medical Center, Durham, North Carolina, United States			https://ClinicalTrials.gov/show/NCT02767323
334	NCT01161277	Effects of Aripiprazole and Haloperidol on Mesolimbic System Functioning	Arip_200901	Completed	Only Primary	No Results Available	Task-based fMRI	Not specified	Not specified	Not specified	Yes	Psychosis|Schizophrenia	Drug: Aripiprazole|Drug: Haloperidol|Drug: Placebo sugar pill	Drug	Differences in blood oxygen level dependent response after an acute dose of either aripiprazole or haloperidol in healthy controls	Oslo University Hospital	All	18 Years to 50 Years Â (Adult)	Adult	Phase 4	54	Other	Interventional	Allocation: Randomized|Intervention Model: Parallel Assignment|Masking: Single (Participant)|Primary Purpose: Basic Science	Randomized	Parallel Assignment	Single (Participant)	Basic Science	2009-016222-14	2010-08-01	2011-06-01	0	2011-06-01	2010-07-13	null	2014-09-12	Oslo University Hospital, UllevÃ¥l, Oslo, Norway	Europe		https://ClinicalTrials.gov/show/NCT01161277
335	NCT03458897	Quantitative MRI for Patients With Sickle Cell Disease Undergoing Hematopoietic Cell Transplant		Recruiting	Secondary	No Results Available	Not specified				No	Sickle Cell Disease	Diagnostic Test: serial functional magnetic resonance imaging (MRI)	Diagnostic Test	Feasibility|MRI and hemoglobin S.|MRI and neutrophil engraftment|MRI and chimerism	University of Michigan	All	5 Years and older Â (Child, Adult, Older Adult)	Child, Adult, Older Adult	Not Applicable	10	Other	Interventional	Intervention Model: Single Group Assignment|Masking: None (Open Label)|Primary Purpose: Diagnostic		Single Group Assignment	None (Open Label)	Diagnostic	HUM00132776	2018-05-03	2022-08-01	4	2023-08-01	2018-03-08	null	2018-05-04	University of Michigan, Ann Arbor, Michigan, United States	United States		https://ClinicalTrials.gov/show/NCT03458897
336	NCT02745470	Effects of a GLP-1 Receptor Agonist on Functional Activation and Connectivity of the Brain		Completed	Only Primary	No Results Available	Resting-state fMRI; Task-based fMRI	Stimulation task (visual)	Partially specified	Perception	Yes	Diabetes Mellitus	Drug: Lixisenatide|Other: Placebo	Multiple Intervention	Difference of BOLD (Blood oxygenation level-dependent) signal in hypothalamus|Whole brain connectivity|appetite change|mood change|intake of food in the buffet	Seoul National University Hospital|Seoul National University	All	19 Years to 70 Years Â (Adult, Older Adult)	Adult, Older Adult	Not Applicable	30	Other	Interventional	Allocation: Randomized|Intervention Model: Crossover Assignment|Masking: Single (Participant)|Primary Purpose: Basic Science	Randomized	Crossover Assignment	Single (Participant)	Basic Science	H-1507-038-686	2016-02-01	2016-12-01	0	2016-12-01	2016-04-20	null	2017-11-29	Seoul National University Hospital, Seoul, Korea, Republic of	Asia		https://ClinicalTrials.gov/show/NCT02745470
337	NCT02503475	Stanford Center for Back Pain		Recruiting	Real-time fMRI	No Results Available						Chronic Low Back Pain	Other: Real-Time fMRI|Behavioral: CBT or MBSR|Device: Acupuncture		Changes in pain severity|Changes in pain symptom severity and well being	Stanford University	All	21 Years to 65 Years Â (Adult, Older Adult)	Adult, Older Adult	Not Applicable	324	Other	Interventional	Allocation: Randomized|Intervention Model: Parallel Assignment|Masking: Double (Participant, Outcomes Assessor)|Primary Purpose: Treatment	Randomized	Parallel Assignment	Double (Participant, Outcomes Assessor)	Treatment	22436	2015-03-01	2019-03-01		2020-03-01	2015-07-21	null	2016-04-18	Stanford University, Palo Alto, California, United States			https://ClinicalTrials.gov/show/NCT02503475
338	NCT02035085	19F Hot Spot MRI of Human Adipose-derived Stem Cells for Breast Reconstruction	CS-1000	Recruiting	Non-relevant	No Results Available						Breast Cancer	Drug: CS-1000 labeled SVF cells		19F MRI signal over time|Maintenance of breast contour and volume	Johns Hopkins University|Cosmeticsurg.net	Female	18 Years and older Â (Adult, Older Adult)	Adult, Older Adult	Phase 1	6	Other	Interventional	Intervention Model: Single Group Assignment|Masking: None (Open Label)|Primary Purpose: Treatment		Single Group Assignment	None (Open Label)	Treatment	NA_00086592	2018-10-01	2020-10-01		2020-12-01	2014-01-14	null	2018-08-14	CosmeticSurg, Lutherville-Timonium, Maryland, United States			https://ClinicalTrials.gov/show/NCT02035085
339	NCT02172677	The Influence of Collective Schemas on Individual Memory	MULTIBRAIN_1	Completed	Only Primary	No Results Available	Task-based fMRI	Episodic memory task	Partially specified	Declarative memory	Yes	Episodic Memory	Behavioral: Episodic memory task|Device: fMRI	Behavioral	Blood Oxigen Level Dependent (BOLD) response as measured with fMRI|Episodic memory performances - % of accuracy	Institut National de la SantÃ© Et de la Recherche MÃ©dicale, France|La RÃ©gion Basse-Normandie|UniversitÃ© de Caen Normandie|University Hospital, Caen|Ecole Pratique des Hautes Etudes|Equipement d'Excellence Matrice	All	20 Years to 38 Years Â (Adult)	Adult	Not Applicable	27	Other	Interventional	Intervention Model: Single Group Assignment|Masking: None (Open Label)|Primary Purpose: Basic Science		Single Group Assignment	None (Open Label)	Basic Science	C13-46|2014-A00126-41	2014-10-01	2016-10-14	2	2016-10-14	2014-06-24	null	2017-11-06	GIP Cyceron, Caen, France	Europe		https://ClinicalTrials.gov/show/NCT02172677
340	NCT02383979	Perioperative Mirror Therapy and Phantom Limb Pain		Recruiting	Only Primary	No Results Available	Not specified				No	Phantom Limb Pain|Phantom Pain|Phantom Sensation|Pseudomelia	Device: Sham (Comparator) Plasma Ball|Device: Mirror	Device	Comparing fMRI scans to see if mirror therapy helps prevent or alleviate phantom limb pain in service members undergoing amputation(s)	United States Naval Medical Center, San Diego	All	18 Years to 30 Years Â (Adult)	Adult	Phase 4	115	U.S. Fed	Interventional	Allocation: Randomized|Intervention Model: Single Group Assignment|Masking: None (Open Label)|Primary Purpose: Treatment	Randomized	Single Group Assignment	None (Open Label)	Treatment	NMCSD.2010.0007	2010-08-01	2019-08-01	9	2019-08-01	2015-03-10	null	2016-08-22	Pain Medicine Center, Department of Anesthesiology, Naval Medical Center San Diego, San Diego, California, United States	United States		https://ClinicalTrials.gov/show/NCT02383979
341	NCT01600885	The Effects of Ketamine and Guanfacine on Working Memory in Healthy Subjects	GuaKet	Completed	Only Primary	Has Results	Task-based fMRI	Spatial working memory task	Partially specified	Working memory	Has Results	NMDA Receptor Function	Drug: Guanfacine|Drug: Placebo	Drug	Percent Change in Amelioration of Ketamine-related Task Activation as Measured by Functional Magnetic Resonance Imaging in Inferior Parietal Lobule|Percent Change in Amelioration of Ketamine-related Task Activation as Measured by Functional Magnetic Resonance Imaging in Middle Frontal Gyrus|Percent Change in Amelioration of Ketamine-related Task Activation as Measured by Functional Magnetic Reson…	Yale University|VA Office of Research and Development	All	21 Years to 45 Years Â (Adult)	Adult	Not Applicable	16	Other|U.S. Fed	Interventional	Allocation: Randomized|Intervention Model: Crossover Assignment|Masking: Triple (Participant, Investigator, Outcomes Assessor)|Primary Purpose: Basic Science	Randomized	Crossover Assignment	Triple (Participant, Investigator, Outcomes Assessor)	Basic Science	807004092	2008-08-01	2014-12-01	6	2014-12-01	2012-05-17	41940	2017-08-21	Connecticut Mental Health Center, New Haven, Connecticut, United States|Yale Magnetic Resonance Research Center, New Haven, Connecticut, United States|Veterans Affairs Hospital, West Haven, Connecticut, United States	United States		https://ClinicalTrials.gov/show/NCT01600885
342	NCT02834182	fMRI of Theory of Mind in Schizophrenia and Bipolar Disorder	TOM-i	Not yet recruiting	Missing	No Results Available						Bipolar Disorder, Schizophrenia	Behavioral: IRMf|Behavioral: Mini International Neuropsychiatric Interview|Behavioral: Positive And Negative Syndrom Scale|Behavioral: Young Mania Rating Scale|Behavioral: Hamilton Depression Scale		Neuropsychological test : Mini International Neuropsychiatric Interview (M.I.N.I.)|Young Mania Rating Scale|Hamilton Depression Scale|Scale for the Assessment for Thought, Language and Communication	CHU de Reims	All	18 Years to 65 Years Â (Adult, Older Adult)	Adult, Older Adult	Not Applicable	120	Other	Interventional	Allocation: Non-Randomized|Intervention Model: Parallel Assignment|Masking: None (Open Label)	Non-Randomized	Parallel Assignment	None (Open Label)		PO16049	2016-07-01	2019-06-01		2019-06-01	2016-07-15	null	2016-07-15	Chu de Reims, Reims, France			https://ClinicalTrials.gov/show/NCT02834182
343	NCT02799108	Analysis of Lateralization of Language in Epileptic Children by Near-infrared Spectroscopy (NIRS)	LANGLAT	Terminated	Terminated	No Results Available						Epilepsy	Device: NIRS|Device: fMRI		lateralization index	Centre Hospitalier Universitaire, Amiens	All	6 Years to 18 Years Â (Child, Adult)	Child, Adult	Not Applicable	4	Other	Interventional	Intervention Model: Single Group Assignment|Masking: None (Open Label)|Primary Purpose: Basic Science		Single Group Assignment	None (Open Label)	Basic Science	AOL11-DR-WALLOIS	2012-05-01	2015-01-01		2015-01-01	2016-06-14	null	2016-06-14	CHU Amiens, Amiens, France			https://ClinicalTrials.gov/show/NCT02799108
344	NCT03070821	Therapy of Alzheimer's Disease With Neurofeedback		Completed	Real-time fMRI	No Results Available						Alzheimer Dementia (AD)|Elderly	Other: rtfMRI neurofeedback training|Device: 3T MRI		Visual and Verbal Memory Test (VVM)|Montreal Cognitive Assessment (MoCA)|Wechsler Memory Scale Revised (WMS-R)|Trail Making Test (TMT)|Visual Patterns Test (VPT)|Parahippocampal activation|Memory-related functional connectivity using Granger Causality Analysis (GCA)|Change of brain structure|Change of brain function	University Hospital, Aachen|Alzheimer Forschung Initiative e.V.	All	50 Years to 80 Years Â (Adult, Older Adult)	Adult, Older Adult	Not Applicable	30	Other	Interventional	Allocation: Non-Randomized|Intervention Model: Parallel Assignment|Masking: Single (Participant)|Primary Purpose: Treatment	Non-Randomized	Parallel Assignment	Single (Participant)	Treatment	AFI 13812	2013-01-30	2016-06-30		2016-06-30	2017-03-06	null	2017-03-06				https://ClinicalTrials.gov/show/NCT03070821
345	NCT02238301	Evaluation of Fetoplacental Oxygenation With Functional MRI in Pregnant Women	BOLD-FP	Recruiting	Only Primary	No Results Available	Task-based fMRI	Breathing pure oxygen (fMRI in pregnant women )	well specified	Perception	No	Intrauterine Growth Restriction	Other: Bold sequence patients test|Other: Bold sequence	Other	Highlight a placental BOLD effect|Compare the BOLD effect of the feto-placental units of eutrophic fetuses to those of IUGR-fetuses.|Highlight a fetal BOLD effect|Measure of placental perfusion with ASL sequence|Compare the placental perfusion between Bold and ASL sequences	Assistance Publique - HÃ´pitaux de Paris	Female	18 Years and older Â (Adult, Older Adult)	Adult, Older Adult	Not Applicable	100	Other	Interventional	Allocation: Non-Randomized|Intervention Model: Parallel Assignment|Masking: None (Open Label)|Primary Purpose: Diagnostic	Non-Randomized	Parallel Assignment	None (Open Label)	Diagnostic	P130924	2015-02-18	2018-11-17	3	2018-11-17	2014-09-12	null	2018-04-17	Necker - Enfants Malades Hospital (Assistance Publique des Hopitaux de Paris), Paris, France	Europe		https://ClinicalTrials.gov/show/NCT02238301
346	NCT02465840	Hand Injury Patients Receiving Different Rehabilitation Programs		Completed	Secondary	No Results Available	Not specified				No	Hand Injury	Procedure: custom-made dynamic hand splint|Procedure: custom-made protective hand splint|Other: physical therapy and occupational therapy	Multiple Intervention	change from baseline in motor function|Functional MRI|wrist pain|wrist sensory|wrist range of motion	Chang Gung Memorial Hospital	All	15 Years to 70 Years Â (Child, Adult, Older Adult)	Child, Adult, Older Adult	Not Applicable	11	Other	Interventional	Allocation: Non-Randomized|Intervention Model: Single Group Assignment|Masking: Triple (Participant, Care Provider, Investigator)|Primary Purpose: Treatment	Non-Randomized	Single Group Assignment	Triple (Participant, Care Provider, Investigator)	Treatment	CMRPG8D0931	2016-08-01	2017-12-31	1	2017-12-31	2015-06-09	null	2018-07-24		NR		https://ClinicalTrials.gov/show/NCT02465840
347	NCT02637271	Brain Response to Dietary Interventions	BRDI	Completed	Only Primary	No Results Available	Task-based fMRI	Food cue reactivity task	well specified	Positive valence systems	Yes	Obesity	Other: Low calorie total meal replacement|Other: Low calorie typical diet	Other	Change in fMRI Food-cue Reactivity|Change in sub-scales of the Food Craving Inventory|Change in sub-scales of the Three-factor Eating Questionnaire|Change in Power of Food Scale|Change in Yale Food Addiction Scale	Texas Tech University|Nestle HealthCare Nutrition	All	19 Years to 60 Years Â (Adult)	Adult	Not Applicable	32	Other	Interventional	Allocation: Randomized|Intervention Model: Parallel Assignment|Masking: None (Open Label)	Randomized	Parallel Assignment	None (Open Label)		109416/A16-0067-001	2016-01-01	2016-06-01	0	2016-06-01	2015-12-22	null	2016-09-02	Texas Tech University - Department of Nutritional Sciences, Lubbock, Texas, United States	United States		https://ClinicalTrials.gov/show/NCT02637271
348	NCT02926378	Acupuncture for Stroke Recovery		Not yet recruiting	Primary	No Results Available	Resting-state fMRI				Yes	Systematic Acupuncture	Procedure: Acupuncture Treatments	Procedure	Pre and Post Functional Imaging|Pre and Post Cognitive Assessment	New York University School of Medicine	All	20 Years to 60 Years Â (Adult)	Adult	Not Applicable	10	Other	Interventional	Intervention Model: Single Group Assignment|Masking: None (Open Label)|Primary Purpose: Supportive Care		Single Group Assignment	None (Open Label)	Supportive Care	15-00439	2018-12-01	2019-08-01	0	2019-08-01	2016-10-06	null	2018-06-07	New York University School of Medicine, New York, New York, United States	United States		https://ClinicalTrials.gov/show/NCT02926378
349	NCT00796536	Using Functional MRI to Evaluate Cognitive Behavioral Therapy Treatment Response in Adults With Chronic Pain		Completed	Primary	No Results Available	Task-based fMRI	Pain perception task ; Emotional processing task (negative stimuli)	well specified; Partially specified	Perception; Negative valence systems	No	Chronic Pain	Behavioral: Group cognitive behavioral therapy|Behavioral: Pain education	Behavioral	Thermal pain threshold, tolerance, perception of acute pain, ability to decrease pain, and brain reactivity|Acute pain perception and brain activation correlated with improvement in clinical outcomes	University of Vermont|National Institute of Arthritis and Musculoskeletal and Skin Diseases (NIAMS)	All	18 Years and older Â (Adult, Older Adult)	Adult, Older Adult	Phase 1|Phase 2	40	Other|NIH	Interventional	Allocation: Randomized|Intervention Model: Parallel Assignment|Masking: None (Open Label)|Primary Purpose: Treatment	Randomized	Parallel Assignment	None (Open Label)	Treatment	R21AR055716	2009-06-01	2010-06-01	1	2011-07-01	2008-11-24	null	2013-02-18	MindBody Medicine Clinic, Burlington, Vermont, United States	United States		https://ClinicalTrials.gov/show/NCT00796536
350	NCT02650362	STructural And FunCTional Brain Alterations by HIgh FrequenCy Spinal Cord Stimulation	TACTIC	Recruiting	Primary	No Results Available	Resting-state fMRI				No	Failed Back Surgery Syndrome	Other: fMRI	Other	Grey Mater Volume assessed by Voxel-based morphometry analysis (based on MRI images)|Functional connectivity analysis using in-house developed software (based on MRI images)|Visual Analogue Scale (VAS) pain diary|Objective sleep quality will be measured using the Actiwatch spectrum plus (Respironics)|Subjective sleep quality will be measured by the Pittsburgh Sleep Quality Index (PSQI)|Pain catas…	Universitair Ziekenhuis Brussel|Nevro	All	18 Years and older Â (Adult, Older Adult)	Adult, Older Adult	Not Applicable	10	Other	Interventional	Intervention Model: Single Group Assignment|Masking: None (Open Label)|Primary Purpose: Treatment		Single Group Assignment	None (Open Label)	Treatment	TACTIC1	2016-01-01	2017-08-01	1	2017-12-01	2016-01-08	null	2017-10-25	UZ Brussel, Brussels, Vlaams Brabant, Belgium	Europe		https://ClinicalTrials.gov/show/NCT02650362
351	NCT02650349	StruCtuRal And FuncTional Brain Alterations by Conventional Spinal Cord Stimulation And High DensitY Stimulation	SCRATCHY	Recruiting	Primary	No Results Available	Resting-state fMRI				No	Failed Back Surgery Syndrome	Other: fMRI	Other	Grey Mater Volume assessed by Voxel-based morphometry analysis (based on MRI images)|Functional connectivity analysis using in-house developed software (based on MRI images)|Visual Analogue Scale (VAS) pain diary|Objective sleep quality will be measured using the Actiwatch spectrum plus (Respironics).|Subjective sleep quality will be measured by the Pittsburgh Sleep Quality Index (PSQI)|Pain cata…	Universitair Ziekenhuis Brussel|Medtronic	All	18 Years and older Â (Adult, Older Adult)	Adult, Older Adult	Not Applicable	20	Other|Industry	Interventional	Intervention Model: Single Group Assignment|Masking: None (Open Label)|Primary Purpose: Treatment		Single Group Assignment	None (Open Label)	Treatment	SCRATCHY1	2016-01-01	2018-01-01	2	2018-06-01	2016-01-08	null	2017-10-25	UZ Brussel, Brussels, Vlaams Brabant, Belgium	Europe		https://ClinicalTrials.gov/show/NCT02650349
352	NCT00662584	Repetitive Magnetic Transcranial Stimulation (rTMS) in the Treatment of Generalized Anxiety Disorder (GAD)		Completed	Non-relevant	No Results Available						Generalized Anxiety Disorder	Procedure: Repetitive transcranial magnetic stimulation (rTMS)		Structured Interview for the Hamilton Anxiety Rating Scale (SIGH-A)|The Clinical Global Impression (CGI) Scale of Severity/Improvement|Structured Interview for the Hamilton Depression Rating Scale (SIGH-D)|The Side-Effects Questionnaire	University of California, Los Angeles|Phillis and Brian Harvey Foundation|Saban Family Foundation	All	18 Years to 65 Years Â (Adult, Older Adult)	Adult, Older Adult	Phase 3	10	Other	Interventional	Intervention Model: Single Group Assignment|Masking: None (Open Label)|Primary Purpose: Treatment		Single Group Assignment	None (Open Label)	Treatment	05-05-045-01	2006-08-01	2007-03-01		2007-04-01	2008-04-21	null	2016-08-19	UCLA, Los Angeles, California, United States			https://ClinicalTrials.gov/show/NCT00662584
353	NCT00672256	Neuroimaging Decision Making and Response Inhibition During Smoking Abstinence	SmokeAtt02	Completed	Only Primary	Has Results	Task-based fMRI	Go/no-go task	well specified	Cognitive control	Has Results	Smoking	Behavioral: Smoking Abstinence	Behavioral	Signal Change in Functional Magnetic Resonance Imaging (fMRI) BOLD Signal Between Response Inhibition Trials and Control Trials in Right Inferior Frontal Cortex (rIFC) During Task on Satiated Day|Signal Change in fMRI BOLD Signal Between Response Inhibition Trials and Control Trials in Right Inferior Frontal Cortex (rIFC) During Task on Abstinent Day|Signal Change in fMRI BOLD Signal Between Resp…	Duke University|National Institutes of Health (NIH)	All	18 Years to 50 Years Â (Adult)	Adult	Not Applicable	62	Other|NIH	Interventional	Allocation: Randomized|Intervention Model: Single Group Assignment|Masking: None (Open Label)|Primary Purpose: Basic Science	Randomized	Single Group Assignment	None (Open Label)	Basic Science	Pro00011917|DA017261|9270	2007-01-01	2009-03-01	2	2009-03-01	2008-05-06	41320	2014-07-23	Duke University Medical Center, Durham, North Carolina, United States	United States		https://ClinicalTrials.gov/show/NCT00672256
354	NCT03039166	Metabolic and Structural Characterization of Hub's Vulnerability in Neurological Diseases Assessed by Ultra High Field Structural and Functional MRI		Not yet recruiting	Primary	No Results Available	Resting-state fMRI				No	Diffuse Diseases	Device: MRI 7T|Device: MRI 3 T|Biological: blood sample	Biological	Index of reorganization of the structural hubs (ks-Degree)|Concentrations of sodium within hubs|Concentrations of Glutamate/Glutamine within hubs|cortical Thicknesses within hubs|Iron accumulation within hubs	Assistance Publique Hopitaux De Marseille	All	18 Years and older Â (Adult, Older Adult)	Adult, Older Adult	Not Applicable	260	Other	Interventional	Allocation: Non-Randomized|Intervention Model: Parallel Assignment|Masking: None (Open Label)|Primary Purpose: Diagnostic	Non-Randomized	Parallel Assignment	None (Open Label)	Diagnostic	2016-A01785-46|2016-46	2017-05-01	2022-02-01	4	2022-10-01	2017-02-01	null	2017-04-14	Assiatnce Publique Hopitaux de Marseille, Marseille, France	Europe		https://ClinicalTrials.gov/show/NCT03039166
355	NCT03472703	Effect of Consumption on Cognitive Processes		Completed	Only Primary	No Results Available	Task-based fMRI	Go/no-go task; Food cue reactivity task	well specified; well specified	Cognitive control; Positive valence systems	No	Eating Behavior|Hunger|Inhibition|Functional Magnetic Resonance Imaging	Other: Break-Lunch time	Other	fMRI brain responses during inhibition|fMRI brain repsonse during inhibition to a food stimuli|fMRI neural network during inhibition to a food stimuli|Word recall|Delay discount of food reward|Delay discount of money reward|Reaction time to target|fMRI brain activity in food picture task	University of Birmingham	All	18 Years to 45 Years Â (Adult)	Adult	Not Applicable	31	Other	Interventional	Allocation: Randomized|Intervention Model: Crossover Assignment|Masking: None (Open Label)|Primary Purpose: Basic Science	Randomized	Crossover Assignment	None (Open Label)	Basic Science	ERN_10-0014AP7	2017-07-01	2018-04-10	0	2018-04-10	2018-03-21	null	2018-05-03	University of Birmingham School of Psychology, Birmingham, Midlands, United Kingdom	Europe		https://ClinicalTrials.gov/show/NCT03472703
356	NCT02021214	Effects of Methylphenidate (RitalinÂ®) on the Neural Basis of Anxiety		Completed	Only Primary	No Results Available	Task-based fMRI	Fear conditioning task; Anticipating a positive interoceptive stimulus	well specified; Partially specified	Negative valence systems; Positive valence systems	Yes	PTSD	Drug: Methylphenidate|Drug: Placebo	Drug	Changes in blood oxygenation level-dependent BOLD signal responses|Changes in BOLD signal responses|Changes in skin conductance response|Latency and accuracy during a interoceptive stimulus task	University of California, San Diego	Male	18 Years to 40 Years Â (Adult)	Adult	Early Phase 1	24	Other	Interventional	Allocation: Randomized|Intervention Model: Crossover Assignment|Masking: Quadruple (Participant, Care Provider, Investigator, Outcomes Assessor)|Primary Purpose: Basic Science	Randomized	Crossover Assignment	Quadruple (Participant, Care Provider, Investigator, Outcomes Assessor)	Basic Science	131297	2014-03-01	2014-10-01	0	2014-10-01	2013-12-27	null	2014-12-03	UCSD Psychiatry Clinical Research, San Diego, California, United States	United States		https://ClinicalTrials.gov/show/NCT02021214
357	NCT00896441	Functional MRI Before and After Treatment for Depression		Terminated	Terminated	Has Results						Depression|Mood Disorders|Depressive Disorder	Drug: Citalopram		Hamilton Depression Rating Scale Percent Change From Day 0 to D56|Voxel-wise Changes in Resting State Functional Connectivity to the Posterior Cingulate Cortex|Hamilton Anxiety Scale	Stanford University	All	18 Years to 65 Years Â (Adult, Older Adult)	Adult, Older Adult	Not Applicable	31	Other	Interventional	Allocation: Non-Randomized|Intervention Model: Single Group Assignment|Masking: None (Open Label)|Primary Purpose: Treatment	Non-Randomized	Single Group Assignment	None (Open Label)	Treatment	SU-04202009-2339|Stanford IRB #15305	2009-02-01	2013-10-01		2014-06-01	2009-05-11	43021	2017-10-13	Stanford University School of Medicine, Stanford, California, United States			https://ClinicalTrials.gov/show/NCT00896441
358	NCT02437773	Neurocircuit Mechanisms of OCD Across the Lifespan		Recruiting	Only Primary	No Results Available	Resting-state fMRI; Task-based fMRI	Concentration task	Partially specified	Attention	Yes	Obsessive-Compulsive Disorder	Behavioral: Cognitive Behavioral Therapy - Adolescents|Behavioral: Stress Management Therapy - Adolescents|Behavioral: Optional CBT - Adolescents|Behavioral: Cognitive Behavioral Therapy - Adults|Behavioral: Stress Management Therapy - Adults|Behavioral: Optional CBT - Adults|Other: fMRI only - Healthy Control Adults|Other: fMRI only - Healthy Control Adolescents	Behavioral	Brain activity as assessed by Magnetic Resonance Imaging (fMRI) scans|OCD symptom severity measured by the Yale Brown Obsessive Compulsive Scale for adults or the Child Yale Brown Obsessive Compulsive Scale for adolescents.	University of Michigan	All	13 Years to 45 Years Â (Child, Adult)	Child, Adult	Not Applicable	220	Other	Interventional	Allocation: Randomized|Intervention Model: Parallel Assignment|Masking: Double (Investigator, Outcomes Assessor)|Primary Purpose: Treatment	Randomized	Parallel Assignment	Double (Investigator, Outcomes Assessor)	Treatment	HUM00091368	2014-09-01	2019-07-01	4	2019-07-01	2015-05-08	null	2018-02-01	University of Michigan, Ann Arbor, Michigan, United States	United States		https://ClinicalTrials.gov/show/NCT02437773
359	NCT02275364	Functional Magnetic Resonance Imaging (fMRI) Study of Nasal Strips in Nasal Congestion		Completed	Primary	Has Results	Resting-state fMRI; Task-based fMRI	Interoceptive attention task	well specified	Attention	Has Results	Nasal Congestion	Device: Test strip|Device: Placebo strip|Other: Nasal spray	Device	Anatomical Measures : Cross Sectional Area|Functional Brain Activity: Blood Oxygen Level Dependent- Interoceptive Attention Task|Anatomical Measure: Volume (Single Volume Reading)|Cerebral Blood Flow (CBF)|Anatomical Measures: Volume (Multiple Volume Reading)|Functional Measure: Blood Oxygen Level Dependent- Interoceptive Attention Task (Psychophysiological Interactive Analysis)|Breathing-related…	GlaxoSmithKline	All	18 Years and older Â (Adult, Older Adult)	Adult, Older Adult	Phase 4	28	Industry	Interventional	Allocation: Randomized|Intervention Model: Crossover Assignment|Masking: Single (Outcomes Assessor)|Primary Purpose: Basic Science	Randomized	Crossover Assignment	Single (Outcomes Assessor)	Basic Science	202178	2013-08-05	2013-10-30	0	2013-10-30	2014-10-27	42030	2017-08-02	Imanova Centre for Imaging Sciences, London, United Kingdom	Europe		https://ClinicalTrials.gov/show/NCT02275364
360	NCT00457054	Functional Connectivity in Mood Regulating Circuit In Bipolar Depression and Mania		Completed	Primary	No Results Available	Task-based fMRI	Not specified	Not specified	Not specified	Yes	Bipolar Depression	Drug: Lithium	Drug	Comparative activation of amygdala and cortico-amydalar connectivity as measured by fMRI taken at baseline and eight weeks from baseline|Improvement of scores on Hamilton Depression Rating Scale given weekly for eight weeks|Improvement as measured by the Clinical Global Impression Severity and Improvement Scales given weekly for eight weeks|Improvement as measured by the Brief Psychiatric Rating …	Indiana University School of Medicine|Indiana University	All	18 Years to 60 Years Â (Adult)	Adult	Phase 4	60	Other	Interventional	Allocation: Non-Randomized|Intervention Model: Single Group Assignment|Masking: None (Open Label)|Primary Purpose: Prevention	Non-Randomized	Single Group Assignment	None (Open Label)	Prevention	0303-28|61-869-18	2003-07-01	2007-03-01	3	2007-03-01	2007-04-05	null	2011-09-28	Indiana University Adult Psychiatry Clinic, Indianapolis, Indiana, United States	United States		https://ClinicalTrials.gov/show/NCT00457054
361	NCT02151396	Effect of Working Memory Training on ADHD Brain Function		Completed	Only Primary	No Results Available	Task-based fMRI	Sternberg working memory task	well specified	Working memory	Yes	Attention-Deficit/Hyperactivity Disorder (Combined-subtype)	Behavioral: Working memory training|Device: Functional magnetic resonance imaging (fMRI)	Behavioral	Functional magnetic resonance imaging (fMRI)|Working memory neuropsychological test performance|ADHD clinical dysfunction	Hartford Hospital|National Institutes of Health (NIH)	All	13 Years to 17 Years Â (Child)	Child	Phase 3	37	Other|NIH	Interventional	Intervention Model: Single Group Assignment|Masking: None (Open Label)|Primary Purpose: Basic Science		Single Group Assignment	None (Open Label)	Basic Science	R21HD061915	2009-07-01	2013-02-01	3	2013-02-01	2014-05-30	null	2014-05-30	Olin Neurospychiatry Research Center, Hartford, Connecticut, United States	United States		https://ClinicalTrials.gov/show/NCT02151396
362	NCT03382379	Transcranial Direct Current Stimulation to Modulate Top-Down Regulation for Drug Craving in Methamphetamine Use Disorder	NeuroMethDC	Recruiting	Primary	No Results Available	Resting-state fMRI; Task-based fMRI	Drug cue reactivity task	well specified	Positive valence systems	Yes	Amphetamine Use Disorders	Device: Active transcranial Direct Current Stimulation (tDCS)|Device: Sham transcranial Direct Current Stimulation (tDCS)	Device	Change in Drug Cue Reactivity BOLD Signal in fMRI from before to after Intervention|Change in Drug Cue Reactivity Self-Report from before to after Intervention|Change in Cortical-Subcortical Connectivity in Resting State fMRI from before to after Intervention|Change in Cortical-Subcortical Task-based Connectivity in Cue Exposure fMRI from before to after Intervention|Change in RAI in Resting Stat…	Laureate Institute for Brain Research, Inc.	Male	18 Years to 60 Years Â (Adult)	Adult	Phase 1|Phase 2	60	Other	Interventional	Allocation: Randomized|Intervention Model: Parallel Assignment|Masking: Quadruple (Participant, Care Provider, Investigator, Outcomes Assessor)|Primary Purpose: Basic Science	Randomized	Parallel Assignment	Quadruple (Participant, Care Provider, Investigator, Outcomes Assessor)	Basic Science	2017-005-00	2017-11-30	2019-09-10	1	2020-09-10	2017-12-22	null	2017-12-22	Laureate Institute for Brain Research, Tulsa, Oklahoma, United States	United States		https://ClinicalTrials.gov/show/NCT03382379
363	NCT02442843	Non Invasive Brain Stimulation for PTSD		Completed	Only Primary	No Results Available	Resting-state fMRI				No	Posttraumatic Stress Disorder (PTSD)	Device: Active tDCS|Device: Sham tDCS	Device	Functional Connectivity changes as assessed by fMRI images|Symptomatic changes as assessed by structured questionnaires (PCL-C)|Symptomatic changes as assessed by structured questionnaires (CAPS)|Symptomatic changes as assessed by structured questionnaires (Hamilton Depression Rating Scale)|Symptomatic changes as assessed by structured questionnaires (State-trait anxiety inventory)|Cognitive chan…	University of Michigan|National Institute of Mental Health (NIMH)	Male	18 Years to 88 Years Â (Adult, Older Adult)	Adult, Older Adult	Early Phase 1	18	Other|NIH	Interventional	Allocation: Randomized|Intervention Model: Parallel Assignment|Masking: Double (Participant, Investigator)|Primary Purpose: Treatment	Randomized	Parallel Assignment	Double (Participant, Investigator)	Treatment	HUM00089481|1R21MH102539-01	2015-05-01	2017-08-01	2	2017-08-01	2015-05-13	null	2018-08-31	University of Michigan Neuropsychology Section, Ann Arbor, Michigan, United States	United States		https://ClinicalTrials.gov/show/NCT02442843
364	NCT02595190	Treatment of the Symptomatic Sacral Perineurial Cysts	TSSPC	Recruiting	Primary	No Results Available	Resting-state fMRI				Yes	Pain	Procedure: sacral canal cyst microscopic tamponade|Drug: gabapentin + tramadol|Device: resting state functional magnetic resonance imaging (rfMRI)	Multiple Intervention	Visual analog scale(VAS)|Structure and Function connection change(e.g., increase or decrease the thickness of the cortex, or gray matter;function connection increase or decrease) at somatosensory area|Modify Japanese orthopedic association low back pain score (M-JOA)|Oswestry Disability Index score (DOI)|MacNab curative effect evaluation	Southwest Hospital, China	All	18 Years to 60 Years Â (Adult)	Adult	Phase 4	96	Other	Interventional	Allocation: Randomized|Intervention Model: Parallel Assignment|Masking: Single (Participant)|Primary Purpose: Treatment	Randomized	Parallel Assignment	Single (Participant)	Treatment	No.29SROSWH-2015	2015-03-01	2020-03-01	5	2020-03-01	2015-11-03	null	2015-11-03	Southwest Hospital, Chongqing, China	Asia		https://ClinicalTrials.gov/show/NCT02595190
365	NCT01200901	Quetiapine in Melancholic Depression		Completed	Secondary	No Results Available	Task-based fMRI	Emotional processing task (negative stimuli); Emotional faces processing task	Partially specified; Partially specified	Negative valence systems; Systems for social processes	Yes	Depression|Healthy	Drug: Quetiapine	Drug	quetiapine XR treatment will be effective and safe for patients with major depression with melancholic features|normalization of limbic areas associated with increased salivary cortisol response to a stressful task|successful treatment with quetiapine XR will be associated with normalization of the salivary cortisol response to the stressful math task	University of Cincinnati	All	18 Years to 65 Years Â (Adult, Older Adult)	Adult, Older Adult	Phase 4	20	Other	Interventional	Intervention Model: Single Group Assignment|Masking: None (Open Label)|Primary Purpose: Treatment		Single Group Assignment	None (Open Label)	Treatment	Nelson AZ-IIT	2008-09-01	2012-09-01	4	2012-09-01	2010-09-14	null	2013-01-18	University of Cincinnati, Cincinnati, Ohio, United States	United States		https://ClinicalTrials.gov/show/NCT01200901
366	NCT01490021	Influence of Repetitive Transcranial Magnetic Stimulation (rTMS) Challenge on Cognitive and Functional Magnetic Resonance Imaging Markers in Healthy Subjects		Terminated	Terminated	No Results Available						Healthy	Procedure: rTMS/Active TBS|Procedure: rTMS/Placebo TBS		Part A: Location of cerebral activities|Part B: Outputs of the memory task|Part A: The outputs of the memory task|Part B: Imaging and CANTAB tasks	Qualissima|Pharmacog's project (IMI)	Male	18 Years to 40 Years Â (Adult)	Adult	Not Applicable	14	Other	Interventional	Allocation: Randomized|Intervention Model: Crossover Assignment|Masking: Single (Participant)|Primary Purpose: Basic Science	Randomized	Crossover Assignment	Single (Participant)	Basic Science	WP1P002	2011-12-01	2012-12-01		2012-12-01	2011-12-12	null	2013-05-15	IDIBAPS, Barcelona, Spain			https://ClinicalTrials.gov/show/NCT01490021
367	NCT01056926	Neurobiology of Nicotine and Non-nicotine Components of Tobacco Addiction	NNN	Completed	Only Primary	No Results Available	Task-based fMRI	Smoking cue reactivity task; Working memory task	well specified; Not specified	Positive valence systems; Working memory	No	Smoking	Behavioral: Quit smoking|Drug: Nicotine patch|Drug: Placebo Patch	Multiple Intervention	Measure cue reactivity while subjects undergo a functional magnetic resonance imaging (fMRI).|Measure continuous working memory while subjects are scanned in a functional magnetic resonance imaging (fMRI).	Duke University|National Institutes of Health (NIH)	All	18 Years to 55 Years Â (Adult)	Adult	Phase 1	147	Other|NIH	Interventional	Allocation: Randomized|Intervention Model: Factorial Assignment|Masking: Double (Participant, Investigator)|Primary Purpose: Health Services Research	Randomized	Factorial Assignment	Double (Participant, Investigator)	Health Services Research	Pro00004092	2009-03-01	2011-11-01	2	2011-11-01	2010-01-26	null	2017-01-31	Duke University Medical Center, Durham, North Carolina, United States	United States		https://ClinicalTrials.gov/show/NCT01056926
368	NCT03430544	Cariprazine Effects on Brain and Behavior in Cocaine Use Disorder		Recruiting	Primary	No Results Available	Task-based fMRI	Drug cue reactivity task; Regulation task (craving)	well specified; Well specified	Positive valence systems; Cognitive control	No	Cocaine Use Disorder	Drug: Cariprazine Oral Capsule [Vraylar]|Drug: Placebo oral capsule	Drug	Primary fMRI outcome measure - BOLD signal change during visual cocaine vs. neutral cues.|Primary clinical outcome measure - percentage of urines cocaine-positive or missing during outpatient phase.|Secondary fMRI outcome measure - BOLD signal change during attempted inhibition of cue-triggered drug craving.|Attentional bias scores|Affective bias scores|Balloon Analogue Risk Task scores|Go-NoGo T…	Anna Rose Childress|National Institute on Drug Abuse (NIDA)|University of Pennsylvania	All	18 Years to 60 Years Â (Adult)	Adult	Phase 2	60	Other|NIH	Interventional	Allocation: Randomized|Intervention Model: Parallel Assignment|Masking: Single (Participant)|Primary Purpose: Treatment	Randomized	Parallel Assignment	Single (Participant)	Treatment	828585	2018-04-04	2020-07-31	2	2020-07-31	2018-02-13	null	2018-04-24	University of Pennsylvania, Philadelphia, Pennsylvania, United States	United States		https://ClinicalTrials.gov/show/NCT03430544
369	NCT02225808	Neural Mechanisms of CBT for Anxiety in Autism		Unknown status	Unknown status	No Results Available						Autism|Autism Spectrum Disorder|Anxiety	Behavioral: CBT for anxiety in autism		functional magnetic resonance imaging (fMRI)|Multidimensional anxiety scale for children (MASC)|Pediatric Anxiety Rating Scale (PARS)	Yale University	All	8 Years to 14 Years Â (Child)	Child	Not Applicable	10	Other	Interventional	Allocation: Non-Randomized|Intervention Model: Single Group Assignment|Masking: None (Open Label)|Primary Purpose: Treatment	Non-Randomized	Single Group Assignment	None (Open Label)	Treatment	1211011144	2014-08-01	2017-01-01		2017-01-01	2014-08-26	null	2016-09-02	Yale School of Medicine, Child Study Center, New Haven, Connecticut, United States			https://ClinicalTrials.gov/show/NCT02225808
370	NCT01617980	Multimodal Hypoxia Imaging and Intensity Modulated Radiotherapy for Inoperable Non-small-cell Lung Cancer	HIL	Terminated	Terminated	No Results Available						Non-small Cell Lung Cancer	Other: Multimodal hypoxia imaging		Standard uptake value (SUV) of 18F-FMISO and k1 and k2 parameters|Local recurrence rate|Progression free survival|Overall survival	German Cancer Research Center	All	18 Years and older Â (Adult, Older Adult)	Adult, Older Adult	Not Applicable	4	Other	Interventional	Intervention Model: Single Group Assignment|Masking: None (Open Label)|Primary Purpose: Diagnostic		Single Group Assignment	None (Open Label)	Diagnostic	HIL-DOT-MOBI	2012-04-01	2014-03-01		2014-03-01	2012-06-13	null	2014-03-17	German Cancer Research Center, Heidelberg, Baden-WÃ¼rttemberg, Germany			https://ClinicalTrials.gov/show/NCT01617980
371	NCT03523507	fMRI-neuronavigated rTMS Treatment for Symptoms of Depression Associated With Concussive TBI in the Military Population		Not yet recruiting	Secondary	No Results Available	Resting-state fMRI				Yes	Traumatic Brain Injury|Concussion, Mild|Depressive Symptoms	Device: Active: rTMS|Device: Sham: rTMS	Device	Improvement in Depressive Symptoms|Changes in Cognitive Function|Changes in TBI-related Symptoms|Changes in PTSD-related Symptoms|Changes in Tinnitus-related Symptoms|Frequency of Adverse Effects|Changes in Psychotherapeutic Changes|Changes in Resting-state fMRI	Uniformed Services University of the Health Sciences|Center for Neuroscience and Regenerative Medicine (CNRM)	All	18 Years to 64 Years Â (Adult)	Adult	Not Applicable	90	U.S. Fed	Interventional	Allocation: Randomized|Intervention Model: Parallel Assignment|Masking: Quadruple (Participant, Care Provider, Investigator, Outcomes Assessor)|Primary Purpose: Treatment	Randomized	Parallel Assignment	Quadruple (Participant, Care Provider, Investigator, Outcomes Assessor)	Treatment	898115	2018-08-01	2020-05-01	1	2020-05-01	2018-05-14	null	2018-05-31	Walter Reed National Military Medical Center, Bethesda, Maryland, United States|Fort Belvoir Community Hospital, Fort Belvoir, Virginia, United States	United States		https://ClinicalTrials.gov/show/NCT03523507
372	NCT00980408	The Influence of Glutamate on Memory in Humans		Completed	Only Primary	No Results Available	Task-based fMRI	Learning task	Not specified	Declarative memory	No	Healthy Individuals	Drug: Sugar pill|Drug: Glutamic Acid|Drug: Memantine	Drug	fMRI during learning task	University Hospital, Bonn	All	18 Years to 35 Years Â (Adult)	Adult	Not Applicable	120	Other	Interventional	Allocation: Randomized|Intervention Model: Parallel Assignment|Masking: Double (Participant, Investigator)|Primary Purpose: Basic Science	Randomized	Parallel Assignment	Double (Participant, Investigator)	Basic Science	RH999	2008-06-01	2011-08-01	3	2011-08-01	2009-09-21	null	2014-12-03	Forschungszentrum Juelich GmbH, Juelich, NRW, Germany	Europe		https://ClinicalTrials.gov/show/NCT00980408
373	NCT01678209	Imaging Stimulant and Non Stimulant Treatments for ADHD: A Network Based Approach		Recruiting	Only Primary	No Results Available	Task-based fMRI	Go/no-go task	well specified	Cognitive control	No	Attention Deficit Hyperactivity Disorder|ADHD	Other: fMRI scans|Drug: Atomoxetine arm|Drug: Methylphenidate arm	Drug	Brain Activation|Go-Nogo|ADHD-RS	Icahn School of Medicine at Mount Sinai|National Institute of Mental Health (NIMH)	All	7 Years to 17 Years Â (Child)	Child	Phase 4	144	Other|NIH	Interventional	Allocation: Randomized|Intervention Model: Parallel Assignment|Masking: Quadruple (Participant, Care Provider, Investigator, Outcomes Assessor)|Primary Purpose: Treatment	Randomized	Parallel Assignment	Quadruple (Participant, Care Provider, Investigator, Outcomes Assessor)	Treatment	GCO 11-0161|5R01MH095766-02	2012-10-01	2018-08-01	5	2018-08-01	2012-09-03	null	2018-01-19	Icahn School of Medicine at Mount Sinai, New York, New York, United States	United States		https://ClinicalTrials.gov/show/NCT01678209
374	NCT03324945	Chemotherapy-Induced Cognitive Impairment in Ovarian Cancer Patients		Recruiting	Secondary	No Results Available	Task-based fMRI	Memory task	Not specified	Declarative memory	Yes	Chemotherapy-induced Cognitive Impairment	Behavioral: Neurocognitive assessments	Behavioral	Reliable Change Index (RCI)|Assess the correlation between biologic markers of oxidative stress and neurocognitive test results.|Assess the correlation between brain imaging and neurocognitive test results	University of Kentucky|Office of US Army Medical Research and Material Command	Female	18 Years and older Â (Adult, Older Adult)	Adult, Older Adult	Not Applicable	20	Other	Interventional	Intervention Model: Single Group Assignment|Masking: None (Open Label)|Primary Purpose: Supportive Care		Single Group Assignment	None (Open Label)	Supportive Care	MCC-15-GYN-333	2016-08-01	2019-04-01	2	2019-04-01	2017-10-30	null	2018-07-18	University of Kentucky Markey Cancer Center, Lexington, Kentucky, United States	United States		https://ClinicalTrials.gov/show/NCT03324945
375	NCT02914951	Cognitive-Behavioral Therapy for Irritability in Children With Autism Spectrum Disorder and Intellectual Disability		Suspended	Suspended	No Results Available						Autism|Intellectual Disability	Behavioral: Cognitive-Behavioral Therapy|Other: Functional magnetic resonance imaging (fMRI)		Modified Overt Aggression Scale (MOAS)|Aberrant Behavior Checklist - Irritability Scale (ABC-I)|Home Situations Questionnaire (HSQ)	Yale University	All	8 Years to 16 Years Â (Child)	Child	Not Applicable	6	Other	Interventional	Intervention Model: Single Group Assignment|Masking: None (Open Label)|Primary Purpose: Treatment		Single Group Assignment	None (Open Label)	Treatment	0102012121-D	2016-10-01	2018-12-01		2018-12-01	2016-09-26	null	2018-03-20	Yale Child Study Center, New Haven, Connecticut, United States			https://ClinicalTrials.gov/show/NCT02914951
376	NCT02936700	Biomarkers of Efficiency of Acceptance and Commitment Therapy in Suicidal Behavior	IMPACT	Unknown status	Unknown status	No Results Available						Actual Suicidal Behavior Disorder	Behavioral: Relaxation|Behavioral: ACT therapy		Variation of cerebral activation when viewing angry versus neural faces during an implicit emotional visualization task|Baseline activation when viewing angry vs. neutral faces during an implicit emotional visualization task|Activation of specific brain regions when viewing sad, happy and disgust faces versus neutral faces during an implicit emotional visualization task|Activation of specific bra…	University Hospital, Montpellier	All	18 Years to 65 Years Â (Adult, Older Adult)	Adult, Older Adult	Not Applicable	42	Other	Interventional	Allocation: Randomized|Intervention Model: Parallel Assignment|Masking: Single (Investigator)	Randomized	Parallel Assignment	Single (Investigator)		UF 9519|2014-A01781-46	2015-05-01	2016-11-01		2017-05-01	2016-10-18	null	2016-10-18	Montpellier Hospital University, Montpellier, France			https://ClinicalTrials.gov/show/NCT02936700
377	NCT01152632	Acupuncture for Migraine: a Functional Magnetic Resonance Imaging (fMRI) Study		Completed	Missing	No Results Available						Migraine	Other: manual acupuncture		improvement of headache frequency	Chengdu University of Traditional Chinese Medicine	All	17 Years to 45 Years Â (Child, Adult)	Child, Adult	Not Applicable	100	Other	Interventional	Allocation: Randomized|Intervention Model: Parallel Assignment|Masking: Double (Participant, Outcomes Assessor)|Primary Purpose: Treatment	Randomized	Parallel Assignment	Double (Participant, Outcomes Assessor)	Treatment	30930112/C190301	2010-01-01	2013-06-01		2013-12-01	2010-06-29	null	2014-12-02	Chengdu University of Traditional Chinese Medicine, Chengdu, Sichuan, China			https://ClinicalTrials.gov/show/NCT01152632
378	NCT03482466	Neurofeedback for PTSD	NEUROFEEDPTSD	Not yet recruiting	Real-time fMRI	No Results Available						Post-traumatic Stress Disorder	Behavioral: Neurofeedback		CAPS5 PTSD criteria|Wearable device data: heart rate|Wearable device data: sleep patterns|Wearable device data: total sleep	VA Office of Research and Development|Baylor College of Medicine	All	18 Years to 64 Years Â (Adult)	Adult	Not Applicable	12	U.S. Fed|Other	Interventional	Intervention Model: Single Group Assignment|Masking: None (Open Label)|Primary Purpose: Treatment		Single Group Assignment	None (Open Label)	Treatment	D2588-P	2018-05-01	2018-07-25		2020-02-28	2018-03-29	null	2018-03-29	Michael E. DeBakey VA Medical Center, Houston, TX, Houston, Texas, United States			https://ClinicalTrials.gov/show/NCT03482466
379	NCT02062840	The Brain on Whole Body Hyperthermia: A Neuroimaging Study		Completed	Primary	No Results Available	Resting-state fMRI				Yes	Major Depression	Device: High intensity whole-body infrared heating|Device: Low intensity whole-body infrared heating|Device: Functional Magnetic Resonance Imaging (fMRI) and electrocardiogram (EKG)|Other: Questionnaires	Device	Change in acute brain effects of WBH on resting state brain connectivity and function|Degree of concordance of brain activity with autonomic nervous system function|Change in depression scores over time.|Change in Positive and Negative Affect|Change in ability to function in daily life|Change in quality of life	University of Arizona	All	18 Years to 30 Years Â (Adult)	Adult	Not Applicable	23	Other	Interventional	Allocation: Randomized|Intervention Model: Parallel Assignment|Masking: Quadruple (Participant, Care Provider, Investigator, Outcomes Assessor)|Primary Purpose: Treatment	Randomized	Parallel Assignment	Quadruple (Participant, Care Provider, Investigator, Outcomes Assessor)	Treatment	13-121-670-10	2014-02-01	2015-05-01	1	2015-05-01	2014-02-14	null	2015-08-10	University of Arizona, Tucson, Arizona, United States	United States		https://ClinicalTrials.gov/show/NCT02062840
380	NCT02722200	Investigating the Central and Peripheral Mechanisms by Which Glucocorticoids Affect Hunger		Active, not recruiting	Primary	No Results Available	Task-based fMRI	Food cue reactivity task	well specified	Positive valence systems	No	Obesity	Drug: hydrocortisone|Other: saline	Multiple Intervention	Change in Brain Response to Food Imagery|Average Hunger Rating|Average Wanting Rating|Average Liking Rating|Total Cortisol|Free Cortisol|Cortisone|Adrenocorticotropic Hormone|Glucose|Glucagon|Insulin|Leptin|Ghrelin|Neuropeptide Y|Glucagon-like peptide-1	Yale University	All	18 Years to 45 Years Â (Adult)	Adult	Phase 1	16	Other	Interventional	Allocation: Randomized|Intervention Model: Crossover Assignment|Masking: Single (Participant)|Primary Purpose: Basic Science	Randomized	Crossover Assignment	Single (Participant)	Basic Science	1510016716	2016-05-01	2018-11-01	2	2018-11-01	2016-03-29	null	2017-10-23	Yale University, New Haven, Connecticut, United States	United States		https://ClinicalTrials.gov/show/NCT02722200
381	NCT01111734	Early Study of N-Acetylcysteine to Treat Deliberate Self-Harm in Adolescents		Completed	Missing	No Results Available						Deliberate Self Harm	Dietary Supplement: N-Acetylcysteine|Drug: fMRI		Deliberate Self Harm Inventory Clinical Change Version (DSHI-CCV)|K-SADS-PL|Inventory of Statements about Self-Injury (ISAS)|Columbia Suicide Severity Rating Scale (CSSRS)|Barrett Impulsivity Scale (BIS)|Deliberate Self-Harm Questionnaire-Mood (DSHQ-M)|BDI-II|Iowa Gambling Task (IGT)|Symptom Check-List 90 (SCL-90)|Difficulties in Emotion Regulation Scale (DERS)|Children's Depression Rating Scale …	University of Minnesota - Clinical and Translational Science Institute|Minnesota Medical Foundation	All	13 Years to 21 Years Â (Child, Adult)	Child, Adult	Phase 1	67	Other	Interventional	Allocation: Non-Randomized|Intervention Model: Single Group Assignment|Masking: None (Open Label)|Primary Purpose: Treatment	Non-Randomized	Single Group Assignment	None (Open Label)	Treatment	0909M72855	2011-03-01	2015-05-01		2015-05-01	2010-04-28	null	2015-06-11	University of Minnesota Dept. of Psychiatry Ambulatory Research Center, Minneapolis, Minnesota, United States			https://ClinicalTrials.gov/show/NCT01111734
382	NCT00302978	Changes in Brain Activity (Functional MRI Study) Before and After Behavioral Therapy of Height Phobia		Completed	Missing	No Results Available						Height Phobia|Fear of Heights	Behavioral: Behavior therapy		CGI|acrophobia questionnaire	New York State Psychiatric Institute	All	18 Years to 40 Years Â (Adult)	Adult	Not Applicable	40	Other	Interventional	Allocation: Non-Randomized|Intervention Model: Parallel Assignment|Masking: None (Open Label)|Primary Purpose: Treatment	Non-Randomized	Parallel Assignment	None (Open Label)	Treatment	5215	2006-03-01	null		2006-06-01	2006-03-15	null	2011-12-15				https://ClinicalTrials.gov/show/NCT00302978
383	NCT00188942	A Neuroimaging Investigation of Brain Activity in Major Depressive Disorder and Bipolar Disorder		Completed	Primary	No Results Available	Task-based fMRI	Emotional processing task (IAPS)	Partially specified	Negative and/or positive valence systems	No	Major Depressive Disorder	Drug: Fluoxetine+Olanzapine|Drug: Olanzapine|Procedure: Functional Magnetic Resonance Imaging	Drug	MRI Data - Acquired before and 1- 3- and 6- weeks after beginning pharmacotherapy.|17 Item - Hamilton Depression Rating Scale - Weekly|Clinical Global Impression - Improvement/Severity - Weekly|Young Mania Rating Scale - Weekly|Positive Affect Negative Affect Scale|Beck Depression Inventory|State Trait Anxiety Index|Behavioural Activation/Inhibition Scale|SexFX Scale|AMDP-5 Symptom Questionnaire	University Health Network, Toronto|Eli Lilly and Company	All	18 Years to 55 Years Â (Adult)	Adult	Phase 4	42	Other|Industry	Interventional	Allocation: Non-Randomized|Intervention Model: Single Group Assignment|Masking: None (Open Label)|Primary Purpose: Diagnostic	Non-Randomized	Single Group Assignment	None (Open Label)	Diagnostic	UHN REB 04-0204-B|CTA Control #095694	2005-02-01	2009-06-01	4	2009-06-01	2005-09-16	null	2013-02-08	University Health Network - Toronto General Division, Toronto, Ontario, Canada|University Health Network - Toronto Western Division, Toronto, Ontario, Canada	Canada		https://ClinicalTrials.gov/show/NCT00188942
384	NCT01797601	Insulin Sensitivity of the Human CNS System: fMRI Study With Intranasal Insulin Application		Completed	Only Primary	No Results Available	Not specified				No	Obesity|Diabetes	Drug: Human Insulin|Drug: Placebo	Drug	Insulin effect on regional brain activity assessed by fMRI	University Hospital Tuebingen	All	18 Years to 60 Years Â (Adult)	Adult	Not Applicable	48	Other	Interventional	Allocation: Randomized|Intervention Model: Crossover Assignment|Masking: Single (Participant)|Primary Purpose: Basic Science	Randomized	Crossover Assignment	Single (Participant)	Basic Science	Eudra-CT: 2006-002244-29|17/2008AMG1	2013-02-01	2014-04-01	1	2014-04-01	2013-02-22	null	2015-12-03	University of Tuebingen, Tuebingen, Germany	Europe		https://ClinicalTrials.gov/show/NCT01797601
385	NCT03361098	DECREASE: Dapagliflozin Plus Exenatide on Central REgulation of Appetite in diabeteS typE 2	DECREASE	Recruiting	Only Primary	No Results Available	Resting-state fMRI; Task-based fMRI	Food cue reactivity task	well specified	Positive valence systems	No	Type 2 Diabetes Mellitus|Obesity	Drug: Dapagliflozin 10mg|Drug: Exenatide|Other: placebo exenatide|Other: placebo dapagliflozin	Multiple Intervention	Differences in neuronal activity in the central reward and satiety circuits in response to food-related stimuli by BOLD fMRI signal|Feeding behaviour; ad libitum lunch buffet|Self-reported hunger|Difference in resting energy expenditure measured by indirect calorimetry measurements|Change in bodyweight (kg) and body mass index (kg/m2)|Difference in bodycomposition measured by bio electrical imped…	VU University Medical Center|AstraZeneca	All	18 Years to 75 Years Â (Adult, Older Adult)	Adult, Older Adult	Phase 4	64	Other|Industry	Interventional	Allocation: Randomized|Intervention Model: Factorial Assignment|Masking: Double (Participant, Investigator)|Primary Purpose: Treatment	Randomized	Factorial Assignment	Double (Participant, Investigator)	Treatment	DC2017DECREASE01	2017-09-18	2020-01-31	2	2020-01-31	2017-12-04	null	2017-12-04	VU Medical Center, Amsterdam, Noord-Holland, Netherlands	Europe		https://ClinicalTrials.gov/show/NCT03361098
[truncated: 1,641 more rows]
